# Supplementary material for: Transcriptome Analysis to Identify Cold-Responsive Genes in Amur Carp (Cyprinus carpio haematopterus)
Source: PLoS One. 2015 Jun 22;10(6):e0130526. doi: 10.1371/journal.pone.0130526 (PMC4476670; doi:10.1371/journal.pone.0130526)
Supplement: S1 Table — (XLSX) [file pone.0130526.s002.xlsx]

## Sheet: Table-S1
S1Table. Amur carp gene annotations
Seq_Name	Function
comp81578_c2_seq1	Tubulin alpha-3 chain
comp115297_c0_seq1	2-epi-5-epi-valiolone synthase
comp106874_c0_seq1	2-epi-5-epi-valiolone synthase
comp106874_c1_seq1	2-epi-5-epi-valiolone synthase
comp456182_c0_seq1	UPF0109 protein CPn_0720/CP_0026/CPj0720/CpB0748
comp1750805_c0_seq1	Quinoprotein ethanol dehydrogenase
comp1470115_c0_seq1	Potassium voltage-gated channel subfamily KQT member 2
comp103181_c1_seq1	Potassium voltage-gated channel subfamily KQT member 2
comp129848_c0_seq1	Initol 1,4,5-trisphphate receptor type 2
comp121194_c0_seq1	Initol 1,4,5-trisphphate receptor type 2
comp105556_c0_seq1	Calcium and integrin-binding family member 2
comp113104_c1_seq1	Mitochondrial carnitine/acylcarnitine carrier protein
comp112679_c0_seq1	Klotho
comp107954_c0_seq1	Beta-1,4-galactyltransferase 2
comp123944_c0_seq1	Homer protein homolog 3
comp119500_c5_seq1	Homer protein homolog 3
comp2892_c0_seq1	Glutamate receptor 3
comp116372_c0_seq1	Glutamate receptor 4
comp122885_c1_seq1	Cyclin-I
comp125103_c0_seq1	Histone deacetylase 5
comp127730_c0_seq1	Histone deacetylase 6
comp123080_c0_seq1	Phphoenolpyruvate carboxykinase, cytolic [GTP]
comp128448_c2_seq1	ETS-related transcription factor Elf-4
comp120735_c0_seq1	Zinc finger protein 292
comp119199_c0_seq1	Proteasome subunit alpha type-5
comp119120_c3_seq1	Septin-5
comp118148_c0_seq1	Hyaluronidase-2
comp126040_c0_seq1	Actin-like protein 6A
comp5818_c0_seq1	Neurexophilin-4
comp121605_c0_seq1	Isocitrate dehydrogenase [NADP] cytoplasmic
comp125114_c0_seq1	Death effector domain-containing protein
comp83216_c1_seq1	Putative G-protein coupled receptor 44
comp109993_c0_seq1	Solute carrier family 23 member 1
comp119941_c5_seq1	Synaptic vesicle glycoprotein 2C
comp115373_c1_seq1	Synaptic vesicle glycoprotein 2C
comp121714_c5_seq1	Regulator of G-protein signaling 6
comp121714_c0_seq1	Regulator of G-protein signaling 6
comp1344892_c0_seq1	Regulator of G-protein signaling 11
comp122037_c0_seq1	Oxidoreductase HTATIP2
comp128715_c1_seq1	Protein sel-1 homolog 1
comp123213_c4_seq1	B-cell lymphoma 3 protein homolog
comp121761_c3_seq1	C-terminal-binding protein 1
comp115133_c1_seq1	Methyl-CpG-binding domain protein 4
comp122857_c3_seq1	Non-syndromic hearing impairment protein 5 homolog
comp123796_c0_seq1	Myotubularin-related protein 9
comp117996_c2_seq1	Myotubularin-related protein 1
comp118832_c6_seq1	Ribomal protein S6 kinase alpha-4
comp127029_c1_seq1	Brain mitochondrial carrier protein 1
comp125242_c1_seq1	Diacylglycerol O-acyltransferase 1
comp17268_c0_seq1	Mitogen-activated protein kinase 15
comp115795_c1_seq1	Probable G-protein coupled receptor 132
comp111623_c1_seq1	Probable G-protein coupled receptor 132
comp111623_c0_seq1	Probable G-protein coupled receptor 132
comp843412_c0_seq1	RasGAP-activating-like protein 1
comp115689_c0_seq1	Serine/threonine-protein kinase Chk2
comp125407_c5_seq1	Claudin-8
comp121008_c0_seq1	Claudin-8
comp113749_c0_seq1	Claudin-8
comp122670_c0_seq1	Ubiquitin-conjugating enzyme E2 A
comp117439_c0_seq1	Ubiquitin-conjugating enzyme E2 A
comp116288_c0_seq1	Ubiquitin-conjugating enzyme E2 A
comp121929_c0_seq1	PDZ domain-containing protein GIPC1
comp122585_c0_seq1	Protein lin-7 homolog B
comp111185_c0_seq1	Protein lin-7 homolog A
comp1481370_c0_seq1	UDP-GlcNAc:betaGal beta-1,3-N-acetylglucaminyltransferase 2
comp106461_c0_seq1	UDP-GlcNAc:betaGal beta-1,3-N-acetylglucaminyltransferase 2
comp116392_c3_seq1	UDP-GlcNAc:betaGal beta-1,3-N-acetylglucaminyltransferase 2
comp1239684_c0_seq1	UDP-GlcNAc:betaGal beta-1,3-N-acetylglucaminyltransferase 2
comp120524_c1_seq1	UDP-GlcNAc:betaGal beta-1,3-N-acetylglucaminyltransferase 2
comp36201_c1_seq1	Testis-specific gene 10 protein
comp119704_c0_seq1	Peroxisomal membrane protein 11B
comp7028_c0_seq1	Layilin
comp120143_c0_seq1	Layilin
comp6935_c0_seq1	Neuroepithelial cell-transforming gene 1 protein
comp124579_c2_seq1	Heterogeneous nuclear ribonucleoproteins C1/C2
comp119422_c0_seq1	SH2B adapter protein 2
comp114218_c1_seq1	PDZ and LIM domain protein 7
comp127913_c0_seq1	Epsin-2
comp118988_c0_seq1	General vesicular transport factor p115
comp121524_c0_seq1	Rho-related GTP-binding protein RhoV
comp126207_c0_seq1	Phphatidylserine synthase 2
comp123339_c1_seq1	Extended synaptotagmin-1
comp567691_c0_seq1	Extended synaptotagmin-1
comp120039_c0_seq1	STE20/SPS1-related proline-alanine-rich protein kinase
comp28513_c0_seq1	Growth/differentiation factor 11
comp107839_c0_seq1	Deformed epidermal autoregulatory factor 1 homolog
comp4978_c0_seq1	Connector enhancer of kinase suppressor of ras 2
comp114082_c1_seq1	Connector enhancer of kinase suppressor of ras 2
comp1371660_c0_seq1	Connector enhancer of kinase suppressor of ras 2
comp109449_c0_seq1	Mitotic checkpoint serine/threonine-protein kinase BUB1 beta
comp128980_c0_seq1	Large proline-rich protein BAT3
comp128000_c1_seq1	Large proline-rich protein BAT3
comp127384_c1_seq1	Alpha-actinin-1
comp115025_c2_seq1	Alpha-actinin-1
comp121274_c0_seq1	Myin-IXa
comp126199_c0_seq1	Myin-IXa
comp115053_c1_seq1	Myin-IXa
comp110778_c0_seq1	Fructe-1,6-bisphphatase isozyme 2
comp89635_c0_seq1	Voltage-dependent calcium channel subunit alpha-2/delta-3
comp1710914_c0_seq1	Voltage-dependent calcium channel subunit alpha-2/delta-3
comp108159_c0_seq1	Adenomatous polypis coli protein 2
comp108159_c2_seq1	Adenomatous polypis coli protein 2
comp108159_c4_seq1	Adenomatous polypis coli protein 2
comp124442_c1_seq1	Protein ariadne-2 homolog
comp126662_c1_seq1	V-type proton ATPase 116 kDa subunit a isoform 1
comp121146_c1_seq1	NF-kappa-B inhibitor alpha
comp89406_c1_seq1	PHD finger protein 1
comp129266_c0_seq1	SET-binding protein
comp98360_c0_seq1	Lysyl oxidase homolog 3
comp98360_c2_seq1	Lysyl oxidase homolog 3
comp98360_c1_seq1	Lysyl oxidase homolog 3
comp123721_c2_seq1	Latrophilin-3
comp128422_c1_seq1	Conserved oligomeric Golgi complex subunit 1
comp128422_c0_seq1	Conserved oligomeric Golgi complex subunit 1
comp125850_c1_seq1	Histone-lysine N-methyltransferase, H3 lysine-9 specific 3
comp97946_c0_seq1	Tyrine-protein kinase transmembrane receptor ROR1
comp117438_c2_seq1	Tyrine-protein kinase transmembrane receptor ROR2
comp114890_c4_seq1	Semaphorin-4F
comp119211_c1_seq1	SWI/SNF-related matrix-associated actin-dependent regulator of chromatin subfamily E member 1-related
comp114000_c0_seq1	S-phase kinase-associated protein 2
comp121682_c4_seq1	Oxysterols receptor LXR-alpha
comp109079_c1_seq1	Sodium/hydrogen exchanger 5
comp96890_c0_seq1	Sodium/hydrogen exchanger 5
comp128528_c0_seq1	Protein kinase C and casein kinase substrate in neurons protein 1
comp128324_c0_seq1	Nuclear pore complex protein Nup160
comp110792_c0_seq1	Claudin-10A
comp89730_c0_seq1	Claudin-14
comp115415_c0_seq1	Claudin-14
comp103068_c0_seq1	LIM/homeobox protein Lhx2
comp81251_c2_seq1	Taste receptor type 1 member 1
comp124553_c1_seq1	Intersectin-1
comp124553_c0_seq1	Intersectin-1
comp112448_c0_seq1	Serine/threonine-protein kinase haspin
comp1224403_c0_seq1	Trophoblast glycoprotein
comp94036_c0_seq1	Trophoblast glycoprotein
comp128349_c1_seq1	Nitric oxide synthase, brain
comp99295_c3_seq1	Solute carrier family 22 member 5
comp99295_c2_seq1	Solute carrier family 22 member 5
comp127155_c1_seq1	Hypoxia-inducible factor 1-alpha
comp108135_c0_seq1	Zinc finger protein ZIC 2-B
comp122191_c3_seq1	Ornithine decarboxylase antizyme 1
comp118314_c1_seq1	Tyrine-protein kinase receptor TYRO3
comp65524_c0_seq1	Tyrine-protein kinase receptor TYRO3
comp114942_c0_seq1	CDC45-related protein
comp114942_c1_seq1	CDC45-related protein
comp125278_c1_seq1	Serine/threonine-protein kinase pim-1
comp128382_c0_seq1	Condensin complex subunit 1
comp128382_c1_seq1	Condensin complex subunit 1
comp128369_c4_seq1	Semaphorin-4E
comp115741_c0_seq1	Semaphorin-4E
comp128369_c2_seq1	Semaphorin-4E
comp115274_c0_seq1	Follistatin-A
comp111518_c0_seq1	Follistatin-A
comp109259_c0_seq1	Noggin-3
comp127663_c0_seq1	5-aminolevulinate synthase, erythroid-specific, mitochondrial
comp124970_c0_seq1	Transcription factor 7-like 1-A
comp93786_c0_seq1	Forkhead box protein G1
comp127228_c2_seq1	Condensin complex subunit 3
comp119952_c0_seq1	Paired box protein Pax-5
comp120205_c2_seq1	Claudin-like protein ZF4A22
comp113282_c0_seq1	Claudin-like protein ZF4A22
comp29416_c0_seq1	Claudin-like protein ZF-A89
comp116236_c0_seq1	Claudin-like protein ZF-A9
comp113514_c0_seq1	Alpha-tectorin
comp585568_c0_seq1	Alpha-tectorin
comp117700_c2_seq1	Formimidoyltransferase-cyclodeaminase
comp128617_c0_seq1	GTPase KRas
comp126535_c1_seq1	Ras-related protein Rap-1b
comp109693_c1_seq1	Sodium/potassium-transporting ATPase subunit alpha-1
comp115203_c5_seq1	Sodium/potassium-transporting ATPase subunit alpha-1
comp122980_c0_seq1	Protein quaking
comp118673_c2_seq1	Ras-related protein ralB-A
comp105389_c1_seq1	Homeobox protein Hox-A5a
comp114177_c0_seq1	Homeobox protein Hox-A9b
comp115135_c0_seq1	Homeobox protein Hox-C9a
comp113189_c1_seq1	Single-strand selective monofunctional uracil DNA glycylase
comp123589_c0_seq1	Protein SAND
comp814006_c0_seq1	Protein SAND
comp118705_c0_seq1	Caveolin-2
comp120873_c0_seq1	Caveolin-1
comp117761_c0_seq1	Sarcoplasmic/endoplasmic reticulum calcium ATPase 3
comp125978_c1_seq1	Paralemmin
comp42127_c0_seq1	Nuclear receptor subfamily 2 group E member 1
comp97325_c0_seq1	Pro-opiomelanocortin-1
comp106402_c0_seq1	Somattatin-2
comp116143_c0_seq1	Somattatin-1B
comp1284010_c0_seq1	40S ribomal protein S6
comp85935_c0_seq1	Calmodulin-binding transcription activator 1
comp85935_c1_seq1	Calmodulin-binding transcription activator 1
comp115443_c0_seq1	Calmodulin-binding transcription activator 1
comp90396_c0_seq1	Calmodulin-binding transcription activator 1
comp128118_c1_seq1	Zinc fingers and homeoboxes protein 2
comp108461_c1_seq1	Zinc fingers and homeoboxes protein 2
comp111790_c2_seq1	Myin-XVI
comp98940_c0_seq1	Myin-XVI
comp111790_c1_seq1	Myin-XVI
comp111790_c0_seq1	Myin-XVI
comp110478_c3_seq1	Protein FAM169A
comp121401_c3_seq1	Wiskott-Aldrich syndrome protein family member 2
comp111658_c0_seq1	Probable ATP-dependent RNA helicase DDX49
comp119123_c0_seq1	Protein piccolo
comp113184_c1_seq1	Protein piccolo
comp121736_c1_seq1	RING finger protein 215
comp121534_c2_seq1	Diacylglycerol kinase beta
comp103478_c0_seq1	Diacylglycerol kinase beta
comp81908_c0_seq1	Diacylglycerol kinase beta
comp28823_c0_seq1	Diacylglycerol kinase beta
comp122974_c0_seq1	Ribomal protein S6 kinase-like 1
comp124953_c0_seq1	IgGFc-binding protein
comp125634_c2_seq1	IgGFc-binding protein
comp110057_c1_seq1	IgGFc-binding protein
comp125634_c0_seq1	IgGFc-binding protein
comp125634_c1_seq1	IgGFc-binding protein
comp110057_c2_seq1	IgGFc-binding protein
comp85014_c0_seq1	IgGFc-binding protein
comp109868_c0_seq1	IgGFc-binding protein
comp98364_c0_seq1	IgGFc-binding protein
comp129744_c0_seq1	Mitogen-activated protein kinase kinase kinase 4
comp99967_c0_seq1	Electrogenic sodium bicarbonate cotransporter 1
comp112444_c1_seq1	Numb-like protein
comp129210_c0_seq1	Nuclear receptor coactivator 3
comp54578_c0_seq1	Stonin-1
comp4848_c0_seq1	Cadherin-10
comp126760_c0_seq1	Laminin subunit gamma-3
comp118153_c0_seq1	Sulfide:quinone oxidoreductase, mitochondrial
comp122737_c3_seq1	Insulin-like growth factor 2 mRNA-binding protein 2
comp114616_c0_seq1	Adenylate kinase isoenzyme 5
comp125885_c0_seq1	Adenylate kinase isoenzyme 5
comp120974_c1_seq1	DNA (cytine-5)-methyltransferase 3A
comp127547_c0_seq1	TAF6-like RNA polymerase II p300/CBP-associated factor-associated factor 65 kDa subunit 6L
comp5211_c1_seq1	Calcineurin-binding protein cabin-1
comp108632_c0_seq1	Calcineurin-binding protein cabin-1
comp117415_c0_seq1	Calcineurin-binding protein cabin-1
comp108632_c1_seq1	Calcineurin-binding protein cabin-1
comp121160_c0_seq1	Testis-expressed sequence 264 protein
comp114428_c0_seq1	Testis-expressed sequence 264 protein
comp114375_c1_seq1	Synphilin-1
comp116314_c0_seq1	39S ribomal protein L42, mitochondrial
comp124693_c0_seq1	Protein MRVI1
comp113614_c0_seq1	Poly [ADP-ribe] polymerase 3
comp88900_c0_seq1	NAD-dependent ADP-ribyltransferase sirtuin-4
comp123389_c0_seq1	Serine/threonine-protein kinase 24
comp125398_c0_seq1	Mitotic spindle assembly checkpoint protein MAD1
comp125298_c1_seq1	Brefeldin A-inhibited guanine nucleotide-exchange protein 1
comp121205_c0_seq1	Brefeldin A-inhibited guanine nucleotide-exchange protein 2
comp129575_c0_seq1	Brefeldin A-inhibited guanine nucleotide-exchange protein 2
comp111344_c1_seq1	AP-4 complex subunit beta-1
comp122316_c2_seq1	Voltage-dependent calcium channel gamma-2 subunit
comp119245_c3_seq1	Chloride intracellular channel protein 4
comp120609_c1_seq1	Chloride intracellular channel protein 4
comp121586_c0_seq1	Glucocorticoid modulatory element-binding protein 1
comp1248264_c0_seq1	Calcium-activated potassium channel subunit beta-2
comp75540_c0_seq1	Calcium-activated potassium channel subunit beta-2
comp117818_c0_seq1	Dolichyl-phphate beta-glucyltransferase
comp122131_c0_seq1	Dolichyl pyrophphate Man9GlcNAc2 alpha-1,3-glucyltransferase
comp83568_c2_seq1	Heparan sulfate glucamine 3-O-sulfotransferase 3A1
comp46853_c0_seq1	Heparan sulfate glucamine 3-O-sulfotransferase 3A1
comp98452_c1_seq1	Heparan sulfate glucamine 3-O-sulfotransferase 4
comp126708_c1_seq1	Neuroplastin
comp34302_c0_seq1	Glypican-6
comp116695_c0_seq1	Mitochondrial ornithine transporter 1
comp118852_c0_seq1	Nuclear receptor corepressor 2
comp128908_c3_seq1	Phpherine aminotransferase
comp121858_c0_seq1	Leucine-rich repeat flightless-interacting protein 2
comp122657_c1_seq1	Transcription factor ETV7
comp117750_c0_seq1	Cysteine sulfinic acid decarboxylase
comp111530_c0_seq1	Ht cell factor 2
comp118762_c0_seq1	Heme-binding protein 2
comp126480_c0_seq1	Beta-secretase 2
comp125395_c0_seq1	Suppressor of tumorigenicity 14 protein
comp121037_c0_seq1	Suppressor of tumorigenicity 14 protein
comp83216_c0_seq1	Putative G-protein coupled receptor 44
comp126548_c0_seq1	Feline leukemia virus subgroup C receptor-related protein 1
comp120984_c0_seq1	Endothelial lipase
comp125935_c0_seq1	Sorting nexin-8
comp122062_c1_seq1	Sorting nexin-9
comp126687_c0_seq1	Sorting nexin-9
comp122258_c3_seq1	Insulin-induced gene 2 protein
comp123057_c1_seq1	Trafficking protein particle complex subunit 1
comp119706_c0_seq1	Doublesex- and mab-3-related transcription factor 2
comp122935_c0_seq1	Doublesex- and mab-3-related transcription factor 2
comp114132_c0_seq1	HemK methyltransferase family member 1
comp687281_c0_seq1	Matrix metalloproteinase-24
comp119802_c0_seq1	General transcription factor 3C polypeptide 3
comp121620_c0_seq1	General transcription factor 3C polypeptide 5
comp125804_c4_seq1	Atrial natriuretic peptide-converting enzyme
comp111854_c1_seq1	N(6)-adenine-specific DNA methyltransferase 1
comp111854_c0_seq1	N(6)-adenine-specific DNA methyltransferase 1
comp128321_c2_seq1	Transportin-3
comp116472_c0_seq1	CD2-associated protein
comp120031_c2_seq1	Choline-phphate cytidylyltransferase B
comp113307_c0_seq1	Mitochondrial import inner membrane translocase subunit Tim9
comp29369_c0_seq1	Protocadherin alpha-C2
comp128209_c3_seq1	Protocadherin alpha-C2
comp126184_c0_seq1	Protocadherin alpha-C2
comp124090_c3_seq1	Protocadherin alpha-C2
comp720843_c0_seq1	Protocadherin alpha-C2
comp128229_c4_seq1	Protocadherin alpha-1
comp112634_c0_seq1	Protocadherin alpha-11
comp112634_c1_seq1	Protocadherin gamma-A1
comp119256_c1_seq1	Protocadherin gamma-A1
comp119256_c0_seq1	Protocadherin gamma-A11
comp129365_c0_seq1	Protocadherin gamma-A11
comp129365_c5_seq1	Protocadherin gamma-A11
comp112634_c2_seq1	Protocadherin gamma-A3
comp129365_c6_seq1	Protocadherin gamma-A4
comp120308_c8_seq1	Protocadherin gamma-A4
comp103128_c0_seq1	Protocadherin gamma-A8
comp45609_c0_seq1	Protocadherin gamma-A8
comp1659617_c0_seq1	Protocadherin gamma-B1
comp90287_c1_seq1	Protocadherin gamma-B3
comp1293759_c0_seq1	Protocadherin gamma-B3
comp17006_c0_seq1	Protocadherin gamma-B7
comp128229_c3_seq1	Protocadherin gamma-C5
comp6606_c0_seq1	Protocadherin gamma-C5
comp109834_c0_seq1	Protocadherin beta-15
comp1000269_c0_seq1	Protocadherin beta-15
comp42576_c0_seq1	Protocadherin beta-5
comp113585_c0_seq1	Nucleide diphphate kinase 7
comp126599_c2_seq1	GC-rich sequence DNA-binding factor homolog
comp120129_c1_seq1	BTB/POZ domain-containing protein KCTD3
comp126355_c0_seq1	Coiled-coil domain-containing protein 41
comp116308_c1_seq1	AP-4 complex subunit sigma-1
comp118363_c0_seq1	Ankyrin repeat and SOCS box protein 3
comp1005992_c0_seq1	Actin-binding protein IPP
comp118200_c0_seq1	Actin-binding protein IPP
comp124122_c8_seq1	Receptor-interacting serine/threonine-protein kinase 3
comp41630_c1_seq1	SH3 and multiple ankyrin repeat domains protein 1
comp83291_c0_seq1	Heat shock protein beta-11
comp115178_c0_seq1	DNA-directed RNA polymerase III subunit RPC8
comp79145_c0_seq1	Protein BAT2-like 2
comp416076_c0_seq1	Protein BAT2-like 2
comp120496_c5_seq1	Protein ariadne-1 homolog
comp120496_c3_seq1	Protein ariadne-1 homolog
comp120501_c1_seq1	Krueppel-like factor 12
comp122404_c0_seq1	UDP-glucuronyltransferase 2A1
comp105020_c1_seq1	UDP-glucuronyltransferase 2A1
comp82424_c0_seq1	UDP-glucuronyltransferase 2A1
comp125201_c1_seq1	UDP-glucuronyltransferase 2A1
comp127221_c1_seq1	UDP-glucuronyltransferase 2A1
comp124597_c0_seq1	Transducin beta-like protein 2
comp127964_c1_seq1	Mitogen-activated protein kinase kinase kinase kinase 5
comp127670_c0_seq1	Mitogen-activated protein kinase kinase kinase kinase 5
comp123328_c5_seq1	Absent in melanoma 1 protein
comp128414_c0_seq1	Dystrobrevin alpha
comp128414_c1_seq1	Dystrobrevin alpha
comp119680_c1_seq1	Myin-Va
comp119680_c2_seq1	Myin-Va
comp86820_c0_seq1	Myin-Va
comp128224_c0_seq1	Insulin receptor substrate 2
comp127065_c0_seq1	Rap guanine nucleotide exchange factor 2
comp125553_c1_seq1	Rap guanine nucleotide exchange factor 2
comp87052_c1_seq1	Talin-2
comp115188_c2_seq1	Talin-2
comp13147_c0_seq1	Talin-2
comp104874_c0_seq1	Talin-2
comp99716_c3_seq1	Talin-2
comp112431_c1_seq1	Talin-2
comp94255_c0_seq1	Talin-2
comp115188_c0_seq1	Talin-2
comp29749_c0_seq1	Talin-2
comp103307_c0_seq1	Talin-2
comp103307_c1_seq1	Talin-2
comp122926_c0_seq1	Talin-2
comp126849_c0_seq1	Pleckstrin homology domain-containing family M member 1
comp336575_c0_seq1	Protein KIAA0284
comp126816_c1_seq1	Protein KIAA0284
comp126325_c0_seq1	Limkain-b1
comp107702_c0_seq1	FERM, RhoGEF and pleckstrin domain-containing protein 1
comp107702_c1_seq1	FERM, RhoGEF and pleckstrin domain-containing protein 1
comp127619_c3_seq1	FERM, RhoGEF and pleckstrin domain-containing protein 1
comp123962_c1_seq1	Ubiquitin carboxyl-terminal hydrolase 15
comp126569_c0_seq1	Zinc finger protein 451
comp99112_c0_seq1	Probable E3 ubiquitin-protein ligase KIAA0614
comp121941_c5_seq1	Probable E3 ubiquitin-protein ligase KIAA0614
comp90090_c1_seq1	Probable E3 ubiquitin-protein ligase KIAA0614
comp121941_c4_seq1	Probable E3 ubiquitin-protein ligase KIAA0614
comp90090_c2_seq1	Probable E3 ubiquitin-protein ligase KIAA0614
comp91705_c0_seq1	Probable E3 ubiquitin-protein ligase KIAA0614
comp90090_c3_seq1	Probable E3 ubiquitin-protein ligase KIAA0614
comp125775_c1_seq1	Plexin-D1
comp129085_c1_seq1	Plexin-D1
comp125118_c0_seq1	Sn1-specific diacylglycerol lipase alpha
comp126513_c1_seq1	Disheveled-associated activator of morphogenesis 1
comp128595_c1_seq1	Probable RNA-binding protein 19
comp83904_c0_seq1	Neurexin-3-alpha
comp121267_c7_seq1	Neurexin-3-alpha
comp124404_c0_seq1	Neurexin-3-alpha
comp1022132_c0_seq1	Neurexin-3-alpha
comp129691_c1_seq1	Protein VPRBP
comp126324_c0_seq1	Uncharacterized protein KIAA0802
comp111855_c1_seq1	Uncharacterized protein KIAA0802
comp129542_c0_seq1	Transformation/transcription domain-associated protein
comp115235_c0_seq1	Transformation/transcription domain-associated protein
comp115235_c1_seq1	Transformation/transcription domain-associated protein
comp115235_c2_seq1	Transformation/transcription domain-associated protein
comp121351_c0_seq1	V-type proton ATPase 116 kDa subunit a isoform 2
comp119997_c1_seq1	DmX-like protein 1
comp129839_c0_seq1	DmX-like protein 1
comp119781_c2_seq1	Lethal(3)malignant brain tumor-like protein
comp127545_c2_seq1	Zinc finger protein 711
comp127961_c0_seq1	C2 domain-containing protein 2
comp114764_c0_seq1	Pygopus homolog 1
comp123730_c1_seq1	Uncharacterized protein C1orf77
comp119624_c0_seq1	R3H and coiled-coil domain-containing protein 1
comp119503_c0_seq1	Serine/threonine-protein kinase WNK2
comp123629_c2_seq1	Serine/threonine-protein kinase WNK2
comp108454_c0_seq1	Glutamate receptor-interacting protein 1
comp120450_c4_seq1	Potassium/sodium hyperpolarization-activated cyclic nucleotide-gated channel 4
comp123515_c2_seq1	StAR-related lipid transfer protein 13
comp121499_c3_seq1	SH3 domain-binding protein 1
comp121964_c0_seq1	Hepatoma-derived growth factor-related protein 3
comp112976_c0_seq1	Vesicle transport protein GOT1B
comp118533_c0_seq1	28S ribomal protein S23, mitochondrial
comp118885_c1_seq1	Mitochondrial fission 1 protein
comp123443_c0_seq1	28S ribomal protein S16, mitochondrial
comp109430_c1_seq1	Protein FAM96B
comp124215_c1_seq1	RING finger protein 11
comp118975_c0_seq1	RING finger protein 11
comp119020_c2_seq1	39S ribomal protein L11, mitochondrial
comp123687_c0_seq1	UPF0172 protein FAM158A
comp117875_c3_seq1	Transmembrane emp24 domain-containing protein 7
comp121024_c6_seq1	3'-5' exoribonuclease CSL4 homolog
comp115918_c0_seq1	Probable U3 small nucleolar RNA-associated protein 11
comp116005_c3_seq1	Dehydrogenase/reductase SDR family member 7
comp104155_c1_seq1	Dehydrogenase/reductase SDR family member 7
comp104875_c0_seq1	RNA-binding motif protein, X-linked 2
comp123838_c1_seq1	Ubiquitin-conjugating enzyme E2 J1
comp123752_c0_seq1	Putative RNA-binding protein Luc7-like 2
comp124181_c1_seq1	Calcium-binding protein 39
comp124317_c4_seq1	Calcium-binding protein 39
comp117459_c1_seq1	PCTP-like protein
comp119411_c0_seq1	Plasmolipin
comp126580_c4_seq1	Zinc finger and BTB domain-containing protein 12
comp113745_c0_seq1	Uncharacterized protein C20orf4
comp126411_c5_seq1	Krueppel-like factor 13
comp114187_c0_seq1	Zinc finger protein 281
comp125872_c1_seq1	Zinc finger protein 281
comp120363_c2_seq1	Zinc finger protein 281
comp113405_c0_seq1	Ubiquitin-conjugating enzyme E2 D4
comp126978_c5_seq1	Ubiquitin-conjugating enzyme E2 D4
comp117489_c0_seq1	Ubiquitin-conjugating enzyme E2 D4
comp128803_c1_seq1	ARF GTPase-activating protein GIT1
comp124528_c0_seq1	Nucleolar protein 58
comp894_c0_seq1	Calsenilin
comp126503_c3_seq1	Tudor and KH domain-containing protein
comp116703_c0_seq1	Calcium-regulated heat stable protein 1
comp123800_c1_seq1	Mitogen-activated protein kinase kinase kinase 2
comp106354_c1_seq1	G-protein coupled receptor 55
comp89456_c0_seq1	G-protein coupled receptor 55
comp111042_c0_seq1	Probable G-protein coupled receptor 52
comp108397_c0_seq1	Probable G-protein coupled receptor 52
comp119696_c1_seq1	Serine/threonine-protein phphatase 2A 55 kDa regulatory subunit B gamma isoform
comp115992_c0_seq1	Guanine deaminase
comp119036_c0_seq1	Polymerase delta-interacting protein 2
comp112545_c0_seq1	28S ribomal protein S17, mitochondrial
comp125789_c0_seq1	Probable ATP-dependent RNA helicase DDX52
comp72535_c0_seq1	Glutathione S-transferase kappa 1
comp783065_c0_seq1	Glutathione S-transferase kappa 1
comp119323_c0_seq1	Probable phpholipid-transporting ATPase IA
comp119323_c1_seq1	Probable phpholipid-transporting ATPase IA
comp121509_c2_seq1	Long-chain fatty acid transport protein 6
comp117740_c0_seq1	Long-chain fatty acid transport protein 6
comp126460_c1_seq1	Kelch-like protein 20
comp124968_c1_seq1	Kelch-like protein 20
comp392789_c0_seq1	Uncharacterized protein C3orf32
comp117954_c1_seq1	Uncharacterized protein C3orf32
comp118536_c2_seq1	Uncharacterized protein C3orf32
comp127119_c1_seq1	Uncharacterized protein C3orf32
comp121508_c2_seq1	Leucine-rich repeat and calponin homology domain-containing protein 1
comp33168_c0_seq1	FERM domain-containing protein 4B
comp128334_c2_seq1	FERM domain-containing protein 4B
comp1118991_c0_seq1	FERM domain-containing protein 4B
comp105858_c0_seq1	FERM domain-containing protein 4B
comp129581_c1_seq1	Protein TRS85 homolog
comp129581_c0_seq1	Protein TRS85 homolog
comp112457_c0_seq1	Protein TRS85 homolog
comp120123_c0_seq1	Exome complex exonuclease RRP44
comp129553_c0_seq1	Lysine-specific demethylase 2A
comp125771_c0_seq1	Lysine-specific demethylase 2A
comp116871_c1_seq1	Lysine-specific demethylase 2A
comp127554_c1_seq1	Angiomotin-like protein 2
comp127365_c0_seq1	Angiomotin-like protein 2
comp117727_c4_seq1	Band 4.1-like protein 3
comp129381_c0_seq1	1-phphatidylinitol-3-phphate 5-kinase
comp90091_c2_seq1	Ninein-like protein
comp90091_c1_seq1	Ninein-like protein
comp122624_c2_seq1	Netrin-G1
comp107464_c0_seq1	Netrin-G1
comp127552_c0_seq1	Nischarin
comp108500_c0_seq1	Microtubule-associated serine/threonine-protein kinase 1
comp103862_c0_seq1	Microtubule-associated serine/threonine-protein kinase 1
comp23925_c0_seq1	Microtubule-associated serine/threonine-protein kinase 1
comp565_c0_seq1	Microtubule-associated serine/threonine-protein kinase 1
comp605365_c0_seq1	Zinc finger protein 510
comp106859_c2_seq1	Zinc finger protein 510
comp124754_c2_seq1	Pleckstrin homology domain-containing family A member 6
comp129537_c2_seq1	Pleckstrin homology domain-containing family A member 6
comp117285_c0_seq1	Pleckstrin homology domain-containing family A member 6
comp124380_c1_seq1	Serine/threonine-protein kinase 38-like
comp8682_c0_seq1	Disks large-associated protein 4
comp1607302_c0_seq1	Disks large-associated protein 4
comp127679_c4_seq1	DnaJ homolog subfamily C member 16
comp122573_c2_seq1	DnaJ homolog subfamily C member 16
comp123697_c2_seq1	Ankyrin repeat domain-containing protein 6
comp128991_c1_seq1	Probable phpholipid-transporting ATPase IF
comp104325_c1_seq1	Myelin gene regulatory factor
comp118656_c0_seq1	BTB/POZ domain-containing protein 3
comp118312_c0_seq1	BTB/POZ domain-containing protein 3
comp127286_c0_seq1	Protein deltex-4
comp125342_c0_seq1	Epididymis-specific alpha-mannidase
comp122285_c1_seq1	Disco-interacting protein 2 homolog C
comp122613_c5_seq1	Disco-interacting protein 2 homolog C
comp127753_c0_seq1	Disco-interacting protein 2 homolog C
comp122285_c2_seq1	Disco-interacting protein 2 homolog C
comp124543_c0_seq1	Disco-interacting protein 2 homolog C
comp121637_c2_seq1	Zinc finger protein 652
comp122407_c4_seq1	Afadin- and alpha-actinin-binding protein
comp124054_c2_seq1	Afadin- and alpha-actinin-binding protein
comp122921_c3_seq1	Carbonic anhydrase 5B, mitochondrial
comp47985_c1_seq1	Uronyl 2-sulfotransferase
comp109660_c1_seq1	Uronyl 2-sulfotransferase
comp116602_c0_seq1	Protein canopy homolog 2
comp128487_c5_seq1	UDP-GlcNAc:betaGal beta-1,3-N-acetylglucaminyltransferase 3
comp120214_c0_seq1	Developmentally-regulated GTP-binding protein 1
comp95746_c2_seq1	Dexamethasone-induced Ras-related protein 1
comp117207_c0_seq1	Dexamethasone-induced Ras-related protein 1
comp126003_c0_seq1	Phpholipase A-2-activating protein
comp123423_c0_seq1	Potassium channel subfamily K member 6
comp118242_c1_seq1	CAAX prenyl protease 2
comp121237_c0_seq1	DNA polymerase eta
comp127965_c0_seq1	RING finger protein 6
comp122408_c0_seq1	Heparanase
comp109343_c0_seq1	DNA replication complex GINS protein PSF2
comp121737_c1_seq1	RAC-gamma serine/threonine-protein kinase
comp116851_c0_seq1	C-type lectin domain family 11 member A
comp118331_c0_seq1	Nucleotide-binding oligomerization domain-containing protein 1
comp38632_c0_seq1	Deleted in lung and esophageal cancer protein 1
comp106656_c0_seq1	Oxidative stress-induced growth inhibitor 2
comp126383_c0_seq1	Oxidative stress-induced growth inhibitor 2
comp45444_c0_seq1	Oxidative stress-induced growth inhibitor 2
comp104618_c0_seq1	Lipoyltransferase 1, mitochondrial
comp126312_c1_seq1	Ectonucleide triphphate diphphohydrolase 4
comp117636_c0_seq1	Solute carrier family 22 member 13
comp127655_c2_seq1	Solute carrier family 22 member 13
comp75892_c0_seq1	Solute carrier family 22 member 13
comp127655_c3_seq1	Solute carrier family 22 member 13
comp118603_c2_seq1	RING finger protein 24
comp125262_c1_seq1	Bifunctional UDP-N-acetylglucamine 2-epimerase/N-acetylmannamine kinase
comp125262_c0_seq1	Bifunctional UDP-N-acetylglucamine 2-epimerase/N-acetylmannamine kinase
comp127840_c0_seq1	Protein jagged-2
comp1083381_c0_seq1	Protein jagged-2
comp128413_c1_seq1	Protein jagged-2
comp124235_c0_seq1	Myotubularin-related protein 6
comp124075_c0_seq1	Myotubularin-related protein 7
comp122078_c0_seq1	Myotubularin-related protein 7
comp27105_c0_seq1	Short transient receptor potential channel 6
comp116164_c0_seq1	Guanine nucleotide-binding protein G(o) subunit alpha
comp99818_c0_seq1	Alpha-latrocrustotoxin-Lt1a (Fragment)
comp127131_c0_seq1	Myocilin
comp121461_c2_seq1	Prtaglandin E2 receptor EP2 subtype
comp127462_c0_seq1	Sodium-dependent multivitamin transporter
comp124479_c0_seq1	Cell cycle checkpoint protein RAD17
comp116065_c0_seq1	Retinal rod rhodopsin-sensitive cGMP 3',5'-cyclic phphodiesterase subunit delta
comp123713_c0_seq1	Copper-transporting ATPase 2
comp123607_c0_seq1	T-complex protein 1 subunit alpha
comp119699_c2_seq1	Zinc finger protein 252
comp116362_c2_seq1	T-cell surface glycoprotein CD3 zeta chain
comp64538_c0_seq1	Transcobalamin-2
comp118474_c0_seq1	Secreted frizzled-related protein 5
comp127660_c0_seq1	Tripeptidyl-peptidase 1
comp125915_c2_seq1	Orphan sodium- and chloride-dependent neurotransmitter transporter NTT73
comp121709_c0_seq1	Uncharacterized oxidoreductase TM_0325
comp467663_c0_seq1	Phphoenolpyruvate-protein phphotransferase
comp62549_c0_seq1	Phphoenolpyruvate-protein phphotransferase
comp127885_c2_seq1	Probable G-protein coupled receptor 116
comp120093_c4_seq1	72 kDa initol polyphphate 5-phphatase
comp83037_c0_seq1	Membrane-associated guanylate kinase, WW and PDZ domain-containing protein 2
comp93346_c0_seq1	Membrane-associated guanylate kinase, WW and PDZ domain-containing protein 2
comp75448_c0_seq1	Membrane-associated guanylate kinase, WW and PDZ domain-containing protein 2
comp125499_c0_seq1	Anaphase-promoting complex subunit 7
comp123128_c3_seq1	Solute carrier family 12 member 7
comp120103_c2_seq1	Solute carrier family 12 member 7
comp105679_c0_seq1	Maleylacetoacetate isomerase
comp118987_c0_seq1	Cholesterol 24-hydroxylase
comp117866_c0_seq1	Hydroxyacyl-coenzyme A dehydrogenase, mitochondrial
comp129521_c1_seq1	Beta-1,4-galactyltransferase 6
comp120749_c0_seq1	EGF-containing fibulin-like extracellular matrix protein 2
comp111871_c2_seq1	C-Jun-amino-terminal kinase-interacting protein 1
comp123482_c0_seq1	C-Jun-amino-terminal kinase-interacting protein 1
comp123504_c2_seq1	Guanylate cyclase soluble subunit alpha-2
comp99800_c1_seq1	Angiopoietin-4
comp117829_c0_seq1	Tumor suppressor candidate 2
comp109403_c5_seq1	DNA polymerase epsilon catalytic subunit A
comp109403_c2_seq1	DNA polymerase epsilon catalytic subunit A
comp117021_c5_seq1	Slit homolog 3 protein
comp103424_c0_seq1	Slit homolog 3 protein
comp104691_c0_seq1	Band 4.1-like protein 3
comp129823_c1_seq1	Band 4.1-like protein 3
comp117727_c2_seq1	Band 4.1-like protein 3
comp90298_c1_seq1	Syntaxin-binding protein 4
comp99474_c0_seq1	Syntaxin-binding protein 4
comp115021_c0_seq1	Nucleide diphphate kinase 3
comp97825_c1_seq1	Spondin-2
comp116952_c0_seq1	Spondin-2
comp77522_c1_seq1	Ankyrin repeat and SOCS box protein 1
comp102723_c0_seq1	E3 ubiquitin-protein ligase TRIM17
comp109262_c0_seq1	SH3 and multiple ankyrin repeat domains protein 1
comp62280_c0_seq1	SH3 and multiple ankyrin repeat domains protein 1
comp897601_c0_seq1	SH3 and multiple ankyrin repeat domains protein 1
comp41630_c0_seq1	SH3 and multiple ankyrin repeat domains protein 1
comp117187_c1_seq1	Probable C->U-editing enzyme APOBEC-2
comp122792_c2_seq1	MAGUK p55 subfamily member 2
comp125816_c0_seq1	MAGUK p55 subfamily member 2
comp122208_c0_seq1	Actin-related protein 41308 complex subunit 1B
comp121879_c0_seq1	Nuclear factor of activated T-cells 5
comp109899_c1_seq1	Gamma-aminobutyric acid type B receptor subunit 1
comp112959_c0_seq1	Gamma-aminobutyric acid type B receptor subunit 1
comp117322_c0_seq1	Gamma-aminobutyric acid type B receptor subunit 1
comp101107_c0_seq1	Kinesin-like protein KIF9
comp17790_c0_seq1	Kinesin-like protein KIF9
comp121617_c0_seq1	SH3 domain-binding glutamic acid-rich protein
comp113114_c0_seq1	Origin recognition complex subunit 5
comp120106_c2_seq1	C-C chemokine receptor type 9
comp121263_c2_seq1	C-C chemokine receptor type 9
comp110745_c3_seq1	Ribomal protein S6 kinase alpha-2
comp89523_c2_seq1	A disintegrin and metalloproteinase with thrombpondin motifs 1
comp91616_c0_seq1	A disintegrin and metalloproteinase with thrombpondin motifs 1
comp124484_c0_seq1	Coronin-1C
comp121820_c0_seq1	Coronin-1C
comp123468_c1_seq1	Coronin-1B
comp110960_c1_seq1	Mitogen-activated protein kinase kinase kinase 14
comp1026447_c0_seq1	DNA topoisomerase 1
comp96851_c1_seq1	Opsin-3
comp109861_c1_seq1	Myomegalin
comp117762_c0_seq1	Four and a half LIM domains protein 1
comp122551_c1_seq1	Four and a half LIM domains protein 1
comp121931_c1_seq1	Transmembrane protein 115
comp49916_c1_seq1	Protein Wnt-8b
comp129874_c0_seq1	Nuclear receptor corepressor 1 (Fragment)
comp117746_c2_seq1	Glycogen phphorylase, muscle form
comp121737_c0_seq1	RAC-gamma serine/threonine-protein kinase
comp122431_c0_seq1	RAC-gamma serine/threonine-protein kinase
comp120399_c4_seq1	Proline dehydrogenase, mitochondrial
comp122083_c2_seq1	Syntaxin-binding protein 5
comp86881_c1_seq1	Syntaxin-binding protein 5
comp129086_c2_seq1	Attractin
comp120956_c0_seq1	tRNA pseudouridine synthase A
comp123584_c2_seq1	Chloride channel protein 2
comp120279_c0_seq1	Nuclear receptor corepressor 2
comp128761_c1_seq1	Inner nuclear membrane protein Man1
comp110812_c0_seq1	RING-box protein 2
comp118950_c1_seq1	Protein UXT
comp116162_c0_seq1	Cullin-1
comp128572_c3_seq1	Cullin-1
comp109993_c1_seq1	Solute carrier family 23 member 1
comp90355_c2_seq1	Solute carrier family 23 member 1
comp98607_c0_seq1	Solute carrier family 23 member 1
comp107435_c2_seq1	Sodium channel protein type 8 subunit alpha
comp107435_c3_seq1	Sodium channel protein type 8 subunit alpha
comp83601_c1_seq1	Sodium channel protein type 8 subunit alpha
comp107435_c1_seq1	Sodium channel protein type 8 subunit alpha
comp129340_c0_seq1	PHD finger protein 2
comp95023_c0_seq1	Teneurin-3
comp1252019_c0_seq1	Teneurin-3
comp35573_c0_seq1	Teneurin-2
comp107253_c1_seq1	Teneurin-2
comp52525_c0_seq1	Teneurin-2
comp93354_c1_seq1	Teneurin-1
comp101411_c1_seq1	Teneurin-1
comp93354_c0_seq1	Teneurin-1
comp103754_c0_seq1	Teneurin-1
comp37580_c0_seq1	Teneurin-1
comp111805_c1_seq1	Teneurin-1
comp93700_c0_seq1	PH domain leucine-rich repeat protein phphatase 1
comp126484_c3_seq1	Cystine/glutamate transporter
comp112969_c1_seq1	Cystine/glutamate transporter
comp111750_c0_seq1	Matrix metalloproteinase-16
comp18985_c0_seq1	Serine/threonine-protein kinase D1
comp119720_c0_seq1	GTP:AMP phphotransferase mitochondrial
comp107440_c0_seq1	Cadherin-22
comp111366_c1_seq1	Cadherin-22
comp111366_c0_seq1	Cadherin-22
comp114680_c7_seq1	Band 4.1-like protein 1
comp127465_c0_seq1	Band 4.1-like protein 1
comp122155_c0_seq1	Geranylgeranyl pyrophphate synthase
comp127996_c0_seq1	Glycylphphatidylinitol anchor attachment 1 protein
comp728043_c0_seq1	Putative transcription factor Ovo-like 1
comp120350_c0_seq1	Putative transcription factor Ovo-like 1
comp114520_c0_seq1	Teneurin-3
comp114520_c2_seq1	Teneurin-3
comp114520_c1_seq1	Teneurin-3
comp115586_c2_seq1	Teneurin-3
comp115586_c0_seq1	Teneurin-3
comp114520_c3_seq1	Teneurin-3
comp101049_c0_seq1	Teneurin-3
comp1317193_c0_seq1	Teneurin-3
comp128920_c0_seq1	Teneurin-3
comp1488030_c0_seq1	Teneurin-4
comp7652_c0_seq1	Teneurin-4
comp2052_c0_seq1	Teneurin-4
comp85093_c2_seq1	Teneurin-4
comp83207_c0_seq1	Teneurin-4
comp102017_c1_seq1	Teneurin-4
comp83207_c2_seq1	Teneurin-4
comp107201_c0_seq1	Teneurin-4
comp85093_c1_seq1	Teneurin-4
comp120804_c2_seq1	Semaphorin-3aa
comp120804_c0_seq1	Semaphorin-3aa
comp58415_c0_seq1	Somattatin-2
comp123559_c3_seq1	Mothers against decapentaplegic homolog 5
comp123607_c1_seq1	T-complex protein 1 subunit alpha
comp120776_c2_seq1	Thyroid hormone receptor alpha
comp82493_c0_seq1	Pituitary homeobox 1
comp115558_c2_seq1	Zinc finger protein draculin
comp76376_c0_seq1	Zinc finger protein draculin
comp120627_c5_seq1	Zinc finger protein draculin
comp67193_c0_seq1	Zinc finger protein draculin
comp229628_c0_seq1	Zinc finger protein draculin
comp113371_c1_seq1	Frizzled-10-B
comp114769_c1_seq1	Noggin-2
comp123908_c0_seq1	Prominin-1-A
comp124347_c1_seq1	Prominin-1-A
comp127805_c1_seq1	Mothers against decapentaplegic homolog 6
comp117816_c0_seq1	Mitochondrial uncoupling protein 2
comp117545_c0_seq1	Mitochondrial uncoupling protein 2
comp124242_c1_seq1	Mitochondrial uncoupling protein 2
comp117389_c0_seq1	Hypoxanthine-guanine phphoribyltransferase
comp119512_c1_seq1	Hypoxanthine-guanine phphoribyltransferase
comp119812_c1_seq1	RPA-interacting protein A
comp115723_c0_seq1	10 kDa heat shock protein, mitochondrial
comp101559_c0_seq1	Teneurin-1
comp101559_c1_seq1	Teneurin-1
comp18723_c0_seq1	Teneurin-1
comp101411_c0_seq1	Teneurin-1
comp111805_c0_seq1	Teneurin-1
comp102017_c0_seq1	Teneurin-1
comp62320_c0_seq1	Teneurin-1
comp126049_c0_seq1	Presenilin-1
comp160480_c0_seq1	Survival motor neuron protein 1
comp113612_c0_seq1	Survival motor neuron protein 1
comp127782_c2_seq1	Target of rapamycin complex 2 subunit MAPKAP1
comp97729_c0_seq1	Retinchisin
comp123696_c1_seq1	Phphorylase b kinase regulatory subunit alpha, liver isoform
comp114851_c0_seq1	Phphorylase b kinase regulatory subunit alpha, liver isoform
comp114238_c0_seq1	Galanin
comp120208_c1_seq1	RNA-binding protein with multiple splicing
comp119303_c0_seq1	Ubiquinol-cytochrome c reductase complex chaperone CBP3 homolog
comp122149_c2_seq1	Semaphorin-3D
comp99073_c1_seq1	Semaphorin-3D
comp62825_c0_seq1	Wnt inhibitory factor 1
comp115054_c1_seq1	Neurogenic differentiation factor 6-B
comp115054_c0_seq1	Neurogenic differentiation factor 6-B
comp128571_c2_seq1	Programmed cell death 6-interacting protein
comp127084_c0_seq1	1-aminocyclopropane-1-carboxylate synthase-like protein 1
comp125951_c1_seq1	Semaphorin-3ab
comp117876_c1_seq1	Cellular tumor antigen p53
comp118333_c0_seq1	LIM domain-binding protein 2
comp117371_c0_seq1	Estrogen receptor beta-1
comp128172_c0_seq1	FACT complex subunit SPT16
comp114787_c2_seq1	Pituitary homeobox 2
comp101362_c0_seq1	Disco-interacting protein 2
comp49668_c0_seq1	Putative neural-cadherin 2
comp1390924_c0_seq1	Histone-lysine N-methyltransferase pr-set7
comp118727_c1_seq1	Tyrine-protein kinase Src42A
comp110665_c0_seq1	Peptidoglycan-recognition protein SC2
comp1009947_c0_seq1	60S ribomal protein L8
comp98373_c2_seq1	DNA repair and recombination protein pif1, mitochondrial
comp119910_c0_seq1	D-serine dehydratase
comp106394_c0_seq1	Retrotranspable element Tf2 155 kDa protein type 3
comp112318_c0_seq1	Retrotranspable element Tf2 155 kDa protein type 3
comp119444_c4_seq1	Retrotranspable element Tf2 155 kDa protein type 3
comp74639_c1_seq1	Retrotranspable element Tf2 155 kDa protein type 3
comp901729_c0_seq1	Retrotranspable element Tf2 155 kDa protein type 3
comp92361_c0_seq1	Retrotranspable element Tf2 155 kDa protein type 3
comp1517969_c0_seq1	Retrotranspable element Tf2 155 kDa protein type 3
comp48623_c1_seq1	Retrotranspable element Tf2 155 kDa protein type 3
comp112318_c1_seq1	Retrotranspable element Tf2 155 kDa protein type 3
comp52158_c0_seq1	Retrotranspable element Tf2 155 kDa protein type 3
comp117562_c0_seq1	Retrotranspable element Tf2 155 kDa protein type 3
comp98770_c3_seq1	Retrotranspable element Tf2 155 kDa protein type 3
comp116435_c2_seq1	Retrotranspable element Tf2 155 kDa protein type 3
comp33523_c0_seq1	Retrotranspable element Tf2 155 kDa protein type 3
comp94553_c1_seq1	Sex comb on midleg-like protein 2
comp126175_c1_seq1	SH2B adapter protein 3
comp128448_c1_seq1	Tenascin-N
comp118340_c6_seq1	Sodium channel protein type 8 subunit alpha
comp119153_c2_seq1	GRB2-associated-binding protein 2
comp129341_c0_seq1	Brain-specific angiogenesis inhibitor 1-associated protein 2
comp117096_c0_seq1	Catenin delta-2
comp125769_c0_seq1	Catenin delta-2
comp124725_c2_seq1	Catenin delta-2
comp125158_c0_seq1	Pregnancy-specific beta-1-glycoprotein 8
comp124835_c2_seq1	Regulating synaptic membrane exocytis protein 2
comp110343_c0_seq1	Dynamin-3
comp118219_c4_seq1	Dynamin-3
comp114049_c0_seq1	MAPK/MAK/MRK overlapping kinase
comp748276_c0_seq1	Potassium voltage-gated channel subfamily H member 4
comp94261_c0_seq1	Potassium voltage-gated channel subfamily H member 4
comp84243_c0_seq1	Coronin-2B
comp128927_c4_seq1	Coronin-2B
comp97272_c1_seq1	Thrombpondin type-1 domain-containing protein 7A
comp93405_c0_seq1	Thrombpondin type-1 domain-containing protein 7A
comp32716_c0_seq1	Thrombpondin type-1 domain-containing protein 7A
comp15881_c0_seq1	Thrombpondin type-1 domain-containing protein 7A
comp72353_c1_seq1	Thrombpondin type-1 domain-containing protein 7A
comp93405_c2_seq1	Thrombpondin type-1 domain-containing protein 7A
comp757658_c0_seq1	Thrombpondin type-1 domain-containing protein 7A
comp127832_c0_seq1	Hermansky-Pudlak syndrome 5 protein
comp127832_c1_seq1	Hermansky-Pudlak syndrome 5 protein
comp119710_c0_seq1	Wiskott-Aldrich syndrome protein family member 3
comp117165_c0_seq1	Wiskott-Aldrich syndrome protein family member 3
comp126469_c0_seq1	Wiskott-Aldrich syndrome protein family member 3
comp90436_c2_seq1	SH3 and multiple ankyrin repeat domains protein 2
comp124465_c0_seq1	SH3 and multiple ankyrin repeat domains protein 2
comp93441_c0_seq1	UPF0258 protein KIAA1024
comp111323_c2_seq1	Protein turtle homolog B
comp1709905_c0_seq1	Protein turtle homolog B
comp111323_c1_seq1	Protein turtle homolog B
comp79434_c0_seq1	Protein turtle homolog B
comp125835_c1_seq1	Protein turtle homolog B
comp125835_c3_seq1	Protein turtle homolog B
comp111323_c0_seq1	Protein turtle homolog B
comp18909_c0_seq1	Protein unc-13 homolog A
comp1601832_c0_seq1	Protein unc-13 homolog A
comp118152_c0_seq1	Protein unc-13 homolog A
comp114554_c0_seq1	Protein unc-13 homolog A
comp1245097_c0_seq1	DNA-binding protein SATB2
comp126031_c0_seq1	Forkhead box protein J3
comp121867_c6_seq1	Trafficking kinesin-binding protein 1
comp113995_c0_seq1	Trafficking kinesin-binding protein 1
comp122140_c1_seq1	Trafficking kinesin-binding protein 1
comp104561_c0_seq1	Trafficking kinesin-binding protein 1
comp106892_c0_seq1	Trafficking kinesin-binding protein 1
comp126441_c0_seq1	Trafficking kinesin-binding protein 1
comp113995_c2_seq1	Trafficking kinesin-binding protein 1
comp129487_c2_seq1	Ubiquitin carboxyl-terminal hydrolase 24
comp115980_c1_seq1	VPS10 domain-containing receptor SorCS3
comp115980_c0_seq1	VPS10 domain-containing receptor SorCS3
comp122006_c1_seq1	Exocyst complex component 7
comp776_c0_seq1	Ankyrin repeat domain-containing protein 26
comp119878_c1_seq1	Ankyrin repeat domain-containing protein 26
comp129371_c0_seq1	Protein SMG5
comp128210_c1_seq1	Inactive phpholipase C-like protein 2
comp127877_c0_seq1	Inactive phpholipase C-like protein 2
comp105621_c2_seq1	PDZ domain-containing RING finger protein 3
comp124658_c0_seq1	PDZ domain-containing RING finger protein 3
comp105621_c0_seq1	PDZ domain-containing RING finger protein 3
comp105621_c1_seq1	PDZ domain-containing RING finger protein 3
comp88736_c0_seq1	PDZ domain-containing RING finger protein 3
comp78940_c0_seq1	Tripartite motif-containing protein 35
comp122879_c0_seq1	Tripartite motif-containing protein 35
comp89754_c1_seq1	Tripartite motif-containing protein 35
comp122808_c1_seq1	Arf-GAP with GTPase, ANK repeat and PH domain-containing protein 1
comp80280_c0_seq1	IQ motif and SEC7 domain-containing protein 3
comp106896_c1_seq1	IQ motif and SEC7 domain-containing protein 3
comp107162_c1_seq1	IQ motif and SEC7 domain-containing protein 3
comp127516_c0_seq1	Histone lysine demethylase PHF8
comp128781_c0_seq1	Putative RNA-binding protein 16
comp31421_c0_seq1	Microtubule-actin crs-linking factor 1, isoforms 1/2/3/5
comp127395_c0_seq1	AP-4 complex subunit epsilon-1
comp835573_c0_seq1	AP-4 complex subunit epsilon-1
comp55731_c0_seq1	LIM/homeobox protein Lhx6
comp121388_c4_seq1	Feline leukemia virus subgroup C receptor-related protein 2
comp117609_c1_seq1	Zinc finger protein PLAGL2
comp122881_c0_seq1	Zinc finger protein PLAGL2
comp1681156_c0_seq1	Protein bassoon
comp50457_c0_seq1	Protein bassoon
comp97345_c2_seq1	Protein bassoon
comp1824_c1_seq1	A disintegrin and metalloproteinase with thrombpondin motifs 8
comp91616_c2_seq1	A disintegrin and metalloproteinase with thrombpondin motifs 8
comp105129_c1_seq1	A disintegrin and metalloproteinase with thrombpondin motifs 8
comp89523_c0_seq1	A disintegrin and metalloproteinase with thrombpondin motifs 8
comp105129_c2_seq1	A disintegrin and metalloproteinase with thrombpondin motifs 8
comp106799_c2_seq1	Zinc finger protein 232
comp118858_c0_seq1	Transcription termination factor 2
comp129109_c2_seq1	WD repeat-containing protein 3
comp115393_c0_seq1	Multiple initol polyphphate phphatase 1
comp121971_c5_seq1	Protein timeless homolog
comp127627_c0_seq1	Probable dimethyladenine transferase
comp128464_c0_seq1	ATP-binding cassette sub-family G member 2
comp115557_c0_seq1	Lactylceramide alpha-2,3-sialyltransferase
comp123319_c0_seq1	FAS-associated factor 1
comp117280_c0_seq1	Protein angel homolog 1
comp115209_c0_seq1	Dual specificity protein phphatase 12
comp127509_c0_seq1	Dual specificity protein phphatase CDC14A
comp127722_c1_seq1	Dual specificity protein phphatase CDC14A
comp2252_c0_seq1	Rab effector Noc2
comp115248_c0_seq1	Tumor necris factor receptor superfamily member EDAR
comp646027_c0_seq1	Tumor necris factor receptor superfamily member EDAR
comp865556_c0_seq1	A disintegrin and metalloproteinase with thrombpondin motifs 5
comp2134_c0_seq1	A disintegrin and metalloproteinase with thrombpondin motifs 5
comp1041471_c0_seq1	A disintegrin and metalloproteinase with thrombpondin motifs 5
comp106981_c0_seq1	Sodium- and chloride-dependent neutral and basic amino acid transporter B(0+)
comp1744284_c0_seq1	Protocadherin gamma-B4
comp129365_c4_seq1	Protocadherin gamma-B4
comp113800_c2_seq1	Protocadherin gamma-B4
comp47690_c0_seq1	Protocadherin gamma-B4
comp49766_c0_seq1	Protocadherin gamma-C3
comp695981_c0_seq1	Protocadherin gamma-C3
comp41928_c0_seq1	Protocadherin gamma-C3
comp129466_c0_seq1	Synergin gamma
comp126041_c0_seq1	Suppressor of fused homolog
comp126669_c4_seq1	Ubiquilin-1
comp120573_c1_seq1	Ubl carboxyl-terminal hydrolase 18
comp111134_c1_seq1	Synaptopodin-2
comp110924_c0_seq1	Synaptopodin-2
comp124645_c0_seq1	Pre-mRNA-processing factor 19
comp120367_c0_seq1	NFU1 iron-sulfur cluster scaffold homolog, mitochondrial
comp113103_c0_seq1	Homeobox protein BarH-like 2
comp120057_c1_seq1	Histone-lysine N-methyltransferase MLL4
comp127816_c3_seq1	Spermatogenesis-associated protein 2
comp106965_c0_seq1	ALK tyrine kinase receptor
comp92410_c1_seq1	ALK tyrine kinase receptor
comp92410_c0_seq1	ALK tyrine kinase receptor
comp84010_c1_seq1	Myin-VI
comp126871_c2_seq1	Myin-VI
comp117261_c0_seq1	Neurogenic locus notch homolog protein 3
comp116735_c0_seq1	Anaphase-promoting complex subunit 10
comp80632_c0_seq1	Matrix metalloproteinase-17
comp103097_c1_seq1	Carbonic anhydrase 14
comp118047_c4_seq1	Ras-related protein Rab-26
comp90810_c2_seq1	Heat shock factor protein 4
comp129636_c0_seq1	Myin-Vb
comp120771_c1_seq1	Calcium-dependent secretion activator 1
comp129370_c0_seq1	Calcium-dependent secretion activator 1
comp122596_c0_seq1	Protein kinase C-binding protein 1
comp124501_c0_seq1	Protein kinase C-binding protein 1
comp122596_c3_seq1	Protein kinase C-binding protein 1
comp126838_c3_seq1	Protein kinase C-binding protein 1
comp122596_c2_seq1	Protein kinase C-binding protein 1
comp129866_c0_seq1	E3 ubiquitin-protein ligase HECTD1
comp97519_c0_seq1	E3 ubiquitin-protein ligase HECTD1
comp112944_c2_seq1	Zinc/RING finger protein 3
comp125095_c4_seq1	Tetratricopeptide repeat protein 7A
comp125095_c2_seq1	Tetratricopeptide repeat protein 7A
comp127584_c1_seq1	Transmembrane and coiled-coil domains protein 3
comp126767_c0_seq1	Protein phphatase 1H
comp122002_c2_seq1	CCR4-NOT transcription complex subunit 6
comp120828_c0_seq1	YEATS domain-containing protein 2
comp128853_c0_seq1	YEATS domain-containing protein 2
comp123676_c0_seq1	Proline-rich protein 12
comp119059_c3_seq1	Plexin-B3
comp99462_c0_seq1	Plexin-B3
comp109913_c3_seq1	RING finger protein 150
comp99529_c1_seq1	Glutamate receptor delta-1 subunit
comp120429_c0_seq1	Glutamate receptor delta-1 subunit
comp128444_c1_seq1	Neurabin-1
comp126718_c0_seq1	Ankyrin repeat domain-containing protein 50
comp126718_c1_seq1	Ankyrin repeat domain-containing protein 50
comp129623_c1_seq1	Ankyrin repeat domain-containing protein 50
comp118968_c0_seq1	Zinc finger MIZ domain-containing protein 1
comp103751_c1_seq1	Zinc finger MIZ domain-containing protein 1
comp127443_c0_seq1	Zinc finger protein 295
comp104363_c0_seq1	Kinesin-like protein KIF26A
comp101893_c1_seq1	Kinesin-like protein KIF26A
comp77906_c1_seq1	Kinesin-like protein KIF26A
comp14694_c0_seq1	Kinesin-like protein KIF26A
comp11848_c0_seq1	Leucine-rich repeat and WD repeat-containing protein KIAA1239
comp12592_c0_seq1	Leucine-rich repeat and WD repeat-containing protein KIAA1239
comp1634864_c0_seq1	Leucine-rich repeat and WD repeat-containing protein KIAA1239
comp51451_c0_seq1	Leucine-rich repeat and WD repeat-containing protein KIAA1239
comp127537_c1_seq1	ATPase family AAA domain-containing protein 2B
comp127698_c0_seq1	MKL/myocardin-like protein 2
comp127214_c2_seq1	MKL/myocardin-like protein 2
comp52664_c0_seq1	Leucine-rich repeat and fibronectin type-III domain-containing protein 2
comp75497_c0_seq1	Leucine-rich repeat and fibronectin type-III domain-containing protein 2
comp124939_c0_seq1	Arf-GAP with SH3 domain, ANK repeat and PH domain-containing protein 1
comp123309_c2_seq1	Kinase D-interacting substrate of 220 kDa
comp1030605_c0_seq1	Kinase D-interacting substrate of 220 kDa
comp80262_c1_seq1	Uncharacterized protein KIAA1257
comp118558_c1_seq1	DENN domain-containing protein 2A
comp118558_c0_seq1	DENN domain-containing protein 2A
comp127836_c1_seq1	Protein WWC3
comp115642_c0_seq1	PDZ domain-containing protein 6
comp117718_c1_seq1	PDZ domain-containing protein 6
comp117718_c2_seq1	PDZ domain-containing protein 6
comp123799_c2_seq1	Bromodomain and PHD finger-containing protein 3
comp126590_c1_seq1	Bromodomain and PHD finger-containing protein 3
comp124722_c4_seq1	Bromodomain and PHD finger-containing protein 3
comp126590_c2_seq1	Bromodomain and PHD finger-containing protein 3
comp111914_c1_seq1	2-oxoglutarate dehydrogenase-like, mitochondrial
comp121428_c3_seq1	Probable palmitoyltransferase ZDHHC8
comp120088_c0_seq1	Cadherin-7
comp129775_c0_seq1	Neurexin-1-alpha
comp108897_c1_seq1	Neurexin-1-alpha
comp610517_c0_seq1	Myelin transcription factor 1-like protein
comp1804181_c0_seq1	Short transient receptor potential channel 5
comp112638_c0_seq1	Zinc finger protein 214
comp1637671_c0_seq1	Zinc finger protein 214
comp672404_c0_seq1	Zinc finger protein 214
comp111273_c0_seq1	Zinc finger protein 214
comp127682_c3_seq1	Zinc finger protein 214
comp109546_c1_seq1	Zinc finger protein 214
comp74889_c1_seq1	Zinc finger protein 214
comp34843_c0_seq1	Potassium/sodium hyperpolarization-activated cyclic nucleotide-gated channel 2
comp127947_c0_seq1	Proteasome activator complex subunit 2
comp77902_c0_seq1	Pallidin
comp116934_c2_seq1	Zinc finger protein 236
comp116934_c1_seq1	Zinc finger protein 236
comp77672_c1_seq1	Coiled-coil domain-containing protein 19, mitochondrial
comp77672_c0_seq1	Coiled-coil domain-containing protein 19, mitochondrial
comp122034_c1_seq1	Sarcine dehydrogenase, mitochondrial
comp122034_c0_seq1	Sarcine dehydrogenase, mitochondrial
comp106973_c1_seq1	Procollagen C-endopeptidase enhancer 2
comp111805_c3_seq1	Teneurin-1
comp113086_c0_seq1	Protein O-mannyl-transferase 2
comp125236_c0_seq1	Nuclear pore complex protein Nup50
comp4166_c0_seq1	Integrin alpha-11
comp1573194_c0_seq1	Integrin alpha-11
comp52210_c0_seq1	Integrin alpha-11
comp75309_c0_seq1	Integrin alpha-11
comp100818_c0_seq1	Integrin alpha-11
comp27581_c1_seq1	Integrin alpha-11
comp1122076_c0_seq1	Integrin alpha-11
comp117432_c0_seq1	Myin-2
comp120555_c5_seq1	Guanine nucleotide exchange factor VAV3
comp127889_c2_seq1	Apoptotic chromatin condensation inducer in the nucleus
comp117085_c1_seq1	Isobutyryl-CoA dehydrogenase, mitochondrial
comp118752_c1_seq1	Thyrotropin-releasing hormone-degrading ectoenzyme
comp126910_c0_seq1	Long-chain-fatty-acid--CoA ligase 6
comp128896_c0_seq1	Long-chain-fatty-acid--CoA ligase 6
comp124618_c1_seq1	F-box/WD repeat-containing protein 2
comp80764_c0_seq1	F-box/LRR-repeat protein 3
comp122592_c2_seq1	F-box/LRR-repeat protein 3
comp122592_c1_seq1	F-box/LRR-repeat protein 3
comp127495_c1_seq1	Zinc finger protein Heli
comp123275_c1_seq1	Protein kinase C and casein kinase substrate in neurons protein 3
comp114416_c0_seq1	Protein kinase C and casein kinase substrate in neurons protein 3
comp95241_c0_seq1	Kallikrein-13
comp122890_c0_seq1	Disintegrin and metalloproteinase domain-containing protein 28
comp122414_c2_seq1	A disintegrin and metalloproteinase with thrombpondin motifs 6
comp96448_c0_seq1	A disintegrin and metalloproteinase with thrombpondin motifs 6
comp96448_c1_seq1	A disintegrin and metalloproteinase with thrombpondin motifs 6
comp844437_c0_seq1	A disintegrin and metalloproteinase with thrombpondin motifs 7
comp81540_c2_seq1	A disintegrin and metalloproteinase with thrombpondin motifs 7
comp40247_c0_seq1	A disintegrin and metalloproteinase with thrombpondin motifs 7
comp1237879_c0_seq1	A disintegrin and metalloproteinase with thrombpondin motifs 7
comp106993_c0_seq1	A disintegrin and metalloproteinase with thrombpondin motifs 7
comp88731_c2_seq1	General transcription factor 3C polypeptide 4
comp88731_c0_seq1	General transcription factor 3C polypeptide 4
comp52134_c0_seq1	Myin-XV
comp40884_c0_seq1	Myin-XV
comp79038_c1_seq1	Myin-XV
comp85109_c1_seq1	Myin-XV
comp35509_c0_seq1	Myin-XV
comp1273418_c0_seq1	Myin-XV
comp40884_c1_seq1	Myin-XV
comp122496_c0_seq1	PR domain zinc finger protein 4
comp101747_c1_seq1	Endoplasmic reticulum mannyl-oligaccharide 1,2-alpha-mannidase
comp101747_c0_seq1	Endoplasmic reticulum mannyl-oligaccharide 1,2-alpha-mannidase
comp127312_c1_seq1	Endoplasmic reticulum mannyl-oligaccharide 1,2-alpha-mannidase
comp1259667_c0_seq1	CASP8-associated protein 2
comp120315_c2_seq1	ADP-sugar pyrophphatase
comp129538_c0_seq1	Poly [ADP-ribe] polymerase 4
comp119042_c0_seq1	Cdc42 effector protein 3
comp125814_c0_seq1	Solute carrier family 13 member 4
comp128719_c0_seq1	DCC-interacting protein 13-alpha
comp123985_c0_seq1	Cytoplasmic phphatidylinitol transfer protein 1
comp107952_c0_seq1	TRAF2 and NCK-interacting protein kinase
comp125135_c0_seq1	Glucocorticoid modulatory element-binding protein 2
comp114144_c0_seq1	DnaJ homolog subfamily C member 12
comp119398_c2_seq1	F-box/WD repeat-containing protein 11
comp123545_c0_seq1	F-box/WD repeat-containing protein 11
comp119398_c3_seq1	F-box/WD repeat-containing protein 11
comp125445_c3_seq1	Polypyrimidine tract-binding protein 2
comp125445_c2_seq1	Polypyrimidine tract-binding protein 2
comp1083714_c0_seq1	A-kinase anchor protein 11
comp129250_c0_seq1	A-kinase anchor protein 11
comp118256_c2_seq1	F-box only protein 3
comp118320_c4_seq1	Hematological and neurological expressed 1 protein
comp126921_c1_seq1	Cyclin-L1
comp115086_c1_seq1	U6 snRNA-associated Sm-like protein LSm7
comp125012_c0_seq1	Transmembrane protein 59-like
comp77622_c1_seq1	N-acetylglucamine-1-phphodiester alpha-N-acetylglucaminidase
comp87756_c1_seq1	Zinc finger protein 225
comp76650_c1_seq1	Growth/differentiation factor 2
comp118994_c1_seq1	Uncharacterized protein C3orf18
comp123980_c0_seq1	Stomatin-like protein 2
comp117856_c1_seq1	Anaphase-promoting complex subunit 4
comp120921_c2_seq1	Cell division cycle protein 23 homolog
comp122373_c3_seq1	Zinc finger protein 180
comp127158_c0_seq1	Zinc finger protein 229
comp121732_c0_seq1	Dynactin subunit 4
comp118328_c0_seq1	Drebrin-like protein
comp129523_c3_seq1	Lymphoid enhancer-binding factor 1
comp118849_c1_seq1	Lymphoid enhancer-binding factor 1
comp74407_c0_seq1	Calcium-binding mitochondrial carrier protein Aralar2
comp83462_c0_seq1	Calcium-binding mitochondrial carrier protein Aralar2
comp67515_c0_seq1	Zinc finger protein 391
comp129832_c0_seq1	ERBB receptor feedback inhibitor 1
comp113787_c0_seq1	UPF0293 protein C16orf42
comp119661_c0_seq1	N-acetylglucamine-1-phphotransferase subunit gamma
comp125757_c1_seq1	Motile sperm domain-containing protein 1
comp129819_c1_seq1	Ras GTPase-activating protein nGAP
comp122626_c1_seq1	Regulating synaptic membrane exocytis protein 3
comp114695_c0_seq1	DNA replication licensing factor MCM8
comp118881_c0_seq1	Cardiolipin synthase
comp82392_c0_seq1	Cadherin-22
comp840160_c0_seq1	Cohesin subunit SA-3
comp44083_c0_seq1	Cohesin subunit SA-3
comp119345_c0_seq1	2-hydroxyacyl-CoA lyase 1
comp127473_c7_seq1	Peptide methionine sulfoxide reductase
comp125014_c0_seq1	Gamma-glutamyltransferase 7
comp15417_c0_seq1	Potassium voltage-gated channel subfamily G member 1
comp124814_c0_seq1	Plexin-A1
comp100147_c0_seq1	Plexin-A1
comp118935_c4_seq1	Plexin-A1
comp118935_c1_seq1	Plexin-A1
comp1041086_c0_seq1	Plexin-A1
comp99574_c0_seq1	Plexin-A1
comp120354_c1_seq1	Homeobox protein SIX4
comp126211_c3_seq1	Palmitoyltransferase ZDHHC2
comp104868_c0_seq1	Dual specificity protein phphatase 13
comp106860_c0_seq1	Probable E3 ubiquitin-protein ligase HERC5
comp129065_c2_seq1	Bromodomain adjacent to zinc finger domain protein 2B
comp127931_c0_seq1	Bromodomain adjacent to zinc finger domain protein 2B
comp123301_c1_seq1	Bromodomain adjacent to zinc finger domain protein 2B
comp119614_c0_seq1	Leucine carboxyl methyltransferase 1
comp124282_c6_seq1	Cytohesin-4
comp121886_c0_seq1	Dachshund homolog 1
comp128088_c0_seq1	Dachshund homolog 1
comp99332_c1_seq1	Glutaminase liver isoform, mitochondrial
comp119060_c0_seq1	Importin-11
comp117648_c2_seq1	Dimethylglycine dehydrogenase, mitochondrial
comp128095_c2_seq1	Ena/VASP-like protein
comp128516_c6_seq1	Solute carrier family 12 member 6
comp114750_c0_seq1	Prefoldin subunit 2
comp128397_c1_seq1	Rap guanine nucleotide exchange factor-like 1
comp118736_c1_seq1	SAP30-binding protein
comp124958_c1_seq1	Brain-specific angiogenesis inhibitor 1-associated protein 2-like protein 1
comp128033_c0_seq1	DNA polymerase subunit gamma-2, mitochondrial
comp123991_c0_seq1	General transcription factor II-I repeat domain-containing protein 1
comp126055_c7_seq1	Dipeptidyl peptidase 2
comp117203_c1_seq1	Alpha-methylacyl-CoA racemase
comp118439_c1_seq1	Sedoheptulokinase
comp127387_c0_seq1	Scm-like with four MBT domains protein 1
comp626094_c0_seq1	A disintegrin and metalloproteinase with thrombpondin motifs 1
comp125832_c0_seq1	A disintegrin and metalloproteinase with thrombpondin motifs 1
comp76604_c0_seq1	Doublecortin domain-containing protein 2
comp117202_c1_seq1	Zinc finger transcription factor Trps1
comp114167_c1_seq1	Interleukin-20 receptor subunit alpha
comp124035_c3_seq1	Epidermal growth factor-like protein 7
comp125121_c2_seq1	Septin-9
comp125121_c0_seq1	Septin-9
comp128417_c1_seq1	Serine/threonine-protein kinase TBK1
comp123491_c0_seq1	Niemann-Pick C1-like protein 1
comp103030_c1_seq1	Contactin-associated protein-like 2
comp85034_c0_seq1	Contactin-associated protein-like 2
comp121654_c0_seq1	Max-like protein X
comp90073_c0_seq1	F-box only protein 40
comp114604_c0_seq1	F-box only protein 40
comp8701_c0_seq1	F-box only protein 40
comp90073_c1_seq1	F-box only protein 40
comp35243_c0_seq1	F-box only protein 40
comp126797_c2_seq1	Kelch-like protein 3
comp121646_c1_seq1	HMG domain-containing protein 4
comp129680_c0_seq1	Transcription factor 20
comp118018_c0_seq1	Transcription factor 20
comp124592_c0_seq1	Zinc finger CCCH domain-containing protein 7B
comp129257_c1_seq1	Zinc finger CCCH domain-containing protein 7B
comp111650_c0_seq1	Solute carrier family 2, facilitated gluce transporter member 6
comp117710_c0_seq1	Deleted in malignant brain tumors 1 protein
comp104552_c0_seq1	Deleted in malignant brain tumors 1 protein
comp112406_c0_seq1	Deleted in malignant brain tumors 1 protein
comp405599_c0_seq1	Deleted in malignant brain tumors 1 protein
comp115576_c0_seq1	Signal-transducing adaptor protein 2
comp124898_c0_seq1	Gamma-tubulin complex component 4
comp125806_c2_seq1	5'-AMP-activated protein kinase subunit gamma-2
comp125256_c0_seq1	Small conductance calcium-activated potassium channel protein 3
comp127150_c0_seq1	Ubiquitin thioesterase ZRANB1
comp115169_c0_seq1	GTPase IMAP family member 2
comp118898_c0_seq1	GTPase IMAP family member 2
comp121430_c0_seq1	CCR4-NOT transcription complex subunit 8
comp43995_c0_seq1	Coiled-coil domain-containing protein 39
comp116350_c2_seq1	Coiled-coil domain-containing protein 39
comp26014_c0_seq1	Coiled-coil domain-containing protein 39
comp15684_c0_seq1	Coiled-coil domain-containing protein 39
comp118113_c0_seq1	Zinc finger and BTB domain-containing protein 47
comp108882_c0_seq1	Ephrin type-A receptor 6
comp116534_c1_seq1	Ephrin type-A receptor 6
comp124213_c4_seq1	Voltage-dependent calcium channel gamma-5 subunit
comp129166_c0_seq1	Gamma-adducin
comp126557_c0_seq1	Gamma-adducin
comp116445_c0_seq1	Putative ribomal RNA methyltransferase 1
comp112679_c1_seq1	Klotho
comp122471_c2_seq1	Muca-associated lymphoid tissue lymphoma translocation protein 1
comp122471_c1_seq1	Muca-associated lymphoid tissue lymphoma translocation protein 1
comp125945_c0_seq1	Muca-associated lymphoid tissue lymphoma translocation protein 1
comp129218_c1_seq1	Tight junction protein ZO-2
comp118671_c8_seq1	Zinc finger protein 282
comp66742_c0_seq1	Zinc finger protein 282
comp118671_c0_seq1	Zinc finger protein 282
comp99275_c0_seq1	Zinc finger protein 282
comp101944_c0_seq1	Zinc finger protein 282
comp128084_c0_seq1	CAP-Gly domain-containing linker protein 2
comp76465_c0_seq1	Sodium/hydrogen exchanger 2
comp123989_c0_seq1	Fibulin-5
comp126038_c2_seq1	Mitochondrial dicarboxylate carrier
comp129005_c0_seq1	Zinc finger MYM-type protein 2
comp118661_c0_seq1	Beta-1,4-galactyltransferase 7
comp127557_c3_seq1	Nuclear RNA export factor 1
comp109608_c0_seq1	Protein FAM8A1
comp120423_c1_seq1	Protein FAM8A1
comp106469_c0_seq1	Dickkopf-related protein 2
comp129067_c0_seq1	Protein C1orf9
comp100101_c0_seq1	E3 ubiquitin-protein ligase RNF14
comp121536_c0_seq1	E3 ubiquitin-protein ligase RNF14
comp109899_c0_seq1	Gamma-aminobutyric acid type B receptor subunit 1
comp125196_c1_seq1	Beta-ureidopropionase
comp124713_c0_seq1	Glyoxylate reductase/hydroxypyruvate reductase
comp49738_c0_seq1	Extin-like 2
comp80010_c0_seq1	Extin-like 2
comp118107_c1_seq1	PTB domain-containing engulfment adapter protein 1
comp97055_c1_seq1	Short transient receptor potential channel 4
comp95550_c0_seq1	Short transient receptor potential channel 4
comp9950_c0_seq1	Voltage-dependent calcium channel gamma-4 subunit
comp93169_c0_seq1	Voltage-dependent calcium channel gamma-4 subunit
comp114853_c0_seq1	Alpha-1,3-mannyl-glycoprotein 4-beta-N-acetylglucaminyltransferase C
comp107130_c0_seq1	P2X purinoceptor 2
comp127348_c1_seq1	Methionine synthase reductase
comp123651_c0_seq1	ATP-binding cassette sub-family D member 2
comp125726_c2_seq1	Headcase protein homolog
comp127182_c2_seq1	Stomatin-like protein 1
comp113123_c0_seq1	COMM domain-containing protein 3
comp94930_c1_seq1	Recombining binding protein suppressor of hairless-like protein
comp116922_c2_seq1	C-type manne receptor 2
comp116020_c0_seq1	C-type manne receptor 2
comp116922_c1_seq1	C-type manne receptor 2
comp124664_c0_seq1	Myotilin
comp129780_c1_seq1	Serine/threonine-protein kinase NLK
comp128631_c2_seq1	DNA (cytine-5)-methyltransferase 3B
comp120628_c0_seq1	Epidermal growth factor receptor substrate 15-like 1
comp129308_c1_seq1	Epidermal growth factor receptor substrate 15-like 1
comp122176_c1_seq1	Methyl-CpG-binding domain protein 2
comp1643184_c0_seq1	Solute carrier family 28 member 3
comp101255_c0_seq1	L-asparaginase
comp20593_c0_seq1	Retinoid isomerohydrolase
comp1516989_c0_seq1	Retinoid isomerohydrolase
comp124447_c1_seq1	Fibrillin-1
comp120842_c0_seq1	Caspase-1
comp121370_c2_seq1	Complement component C7
comp121218_c0_seq1	Complement component C7
comp53329_c0_seq1	Orexin receptor type 2
comp123669_c0_seq1	Signal transducer and activator of transcription 5B
comp93485_c1_seq1	Cubilin
comp9612_c0_seq1	Cubilin
comp120517_c0_seq1	Eukaryotic translation initiation factor 6
comp4299_c0_seq1	Initol 1,4,5-trisphphate receptor type 1
comp114920_c1_seq1	Initol 1,4,5-trisphphate receptor type 1
comp5457_c0_seq1	Nephrocystin-1 (Fragment)
comp109915_c1_seq1	Nephrocystin-1 (Fragment)
comp109915_c0_seq1	Nephrocystin-1 (Fragment)
comp102731_c0_seq1	Gap junction alpha-3 protein
comp115358_c0_seq1	Glutathione S-transferase P
comp125018_c3_seq1	Tyrine-protein kinase Fer
comp125259_c1_seq1	Metalloproteinase inhibitor 2
comp116510_c1_seq1	H(+)/Cl(-) exchange transporter 5
comp122118_c4_seq1	H(+)/Cl(-) exchange transporter 5
comp116658_c1_seq1	Adenylate kinase isoenzyme 6
comp111381_c2_seq1	Acetyl-CoA carboxylase 1
comp123261_c0_seq1	COUP transcription factor 2
comp94853_c0_seq1	Alpha-1D adrenergic receptor
comp120326_c1_seq1	Lysomal-trafficking regulator
comp99544_c0_seq1	Pro-Pol polyprotein
comp121328_c1_seq1	Chloride transport protein 6
comp118300_c0_seq1	Voltage-dependent anion-selective channel protein 1
comp111043_c2_seq1	Beta-1 adrenergic receptor
comp98009_c0_seq1	Cystic fibris transmembrane conductance regulator
comp112919_c0_seq1	Transgelin
comp120277_c0_seq1	Beta-galactidase
comp123630_c0_seq1	Peptidyl-prolyl cis-trans isomerase FKBP4
comp123858_c0_seq1	Phphatidylinitol transfer protein beta isoform
comp125343_c0_seq1	Phphatidylinitol transfer protein beta isoform
comp111856_c0_seq1	Flavin-containing monooxygenase FMO GS-OX3
comp36850_c0_seq1	Photystem I reaction center subunit III, chloroplastic
comp1244563_c0_seq1	40S ribomal protein S19-1
comp111847_c2_seq1	Protein transport protein Sec24-like At3g07100
comp81494_c0_seq1	Short transient receptor potential channel 2
comp129331_c0_seq1	Periplakin
comp104133_c0_seq1	Short transient receptor potential channel 2
comp117668_c0_seq1	KH domain-containing, RNA-binding, signal transduction-associated protein 3
comp112809_c0_seq1	Frizzled-9
comp113387_c0_seq1	Frizzled-9
comp123046_c2_seq1	Transcription factor EB
comp125096_c1_seq1	RING finger protein 103
comp115608_c6_seq1	Disintegrin and metalloproteinase domain-containing protein 11
comp115608_c4_seq1	Disintegrin and metalloproteinase domain-containing protein 11
comp109319_c0_seq1	Potassium voltage-gated channel subfamily H member 4
comp118405_c0_seq1	Cathepsin Z
comp119315_c0_seq1	Cathepsin Z
comp127360_c1_seq1	Calpain-7
comp107109_c2_seq1	GPI ethanolamine phphate transferase 1
comp112848_c1_seq1	Transgelin-3
comp123726_c2_seq1	Sodium bicarbonate cotransporter 3
comp127078_c0_seq1	Sodium bicarbonate cotransporter 3
comp108500_c1_seq1	Microtubule-associated serine/threonine-protein kinase 1
comp767032_c0_seq1	Microtubule-associated serine/threonine-protein kinase 1
comp116949_c0_seq1	RAS guanyl-releasing protein 1
comp111395_c0_seq1	Probable G-protein coupled receptor 34
comp124979_c1_seq1	Fizzy-related protein homolog
comp124556_c1_seq1	Fizzy-related protein homolog
comp1606_c1_seq1	Teneurin-2
comp107253_c0_seq1	Teneurin-2
comp120760_c1_seq1	Sterol-4-alpha-carboxylate 3-dehydrogenase, decarboxylating
comp75704_c0_seq1	Connective tissue growth factor
comp97587_c0_seq1	Ectonucleotide pyrophphatase/phphodiesterase family member 2
comp129716_c2_seq1	Golgi-specific brefeldin A-resistance guanine nucleotide exchange factor 1
comp129891_c1_seq1	Pre-mRNA-processing factor 40 homolog A
comp127850_c0_seq1	E3 ubiquitin-protein ligase RFWD2
comp77250_c0_seq1	Cryptochrome-2
comp99507_c0_seq1	Protein unc-13 homolog D
comp125746_c2_seq1	Angiopoietin-related protein 3
comp117840_c1_seq1	Angiopoietin-related protein 3
comp129791_c0_seq1	Neurogenic locus notch homolog protein 3
comp118621_c0_seq1	Cerebellin-1
comp74785_c0_seq1	Pendrin
comp127326_c0_seq1	Serine protease HTRA1
comp1258733_c0_seq1	Serine protease HTRA1
comp1222764_c0_seq1	Gamma-aminobutyric acid receptor subunit gamma-1
comp88751_c0_seq1	Gamma-aminobutyric acid receptor subunit gamma-1
comp120946_c0_seq1	Initol hexakisphphate kinase 2
comp119157_c0_seq1	Cadherin-1
comp128723_c1_seq1	Y+L amino acid transporter 1
comp1220290_c0_seq1	Matrix metalloproteinase-24
comp37192_c0_seq1	Matrix metalloproteinase-24
comp36820_c0_seq1	Matrix metalloproteinase-24
comp110369_c1_seq1	Manne-P-dolichol utilization defect 1 protein
comp119012_c2_seq1	Manne-P-dolichol utilization defect 1 protein
comp117881_c1_seq1	Actin-related protein 41308 complex subunit 1A
comp115090_c0_seq1	Actin-related protein 41308 complex subunit 1A
comp34443_c0_seq1	Synaptotagmin-6
comp128805_c0_seq1	Synaptotagmin-11
comp121755_c1_seq1	UDP-galacte translocator
comp116751_c0_seq1	Ras-related protein Rab-9A
comp117131_c0_seq1	Thiamin pyrophphokinase 1
comp1066615_c0_seq1	Cadherin EGF LAG seven-pass G-type receptor 2
comp129754_c2_seq1	Pericentriolar material 1 protein
comp94166_c0_seq1	Pericentriolar material 1 protein
comp116003_c0_seq1	Plasma membrane calcium-transporting ATPase 2
comp98418_c1_seq1	Legumain
comp122741_c4_seq1	Legumain
comp122115_c0_seq1	Baculoviral IAP repeat-containing protein 4
comp259645_c0_seq1	Zinc finger E-box-binding homeobox 2
comp117675_c2_seq1	Cartilage oligomeric matrix protein
comp128133_c2_seq1	Ceramide glucyltransferase
comp110666_c1_seq1	WD repeat-containing protein 54
comp126069_c7_seq1	Guanine nucleotide exchange factor VAV3
comp103775_c2_seq1	Hepatocyte growth factor activator
comp63013_c0_seq1	Hepatocyte growth factor activator
comp106025_c0_seq1	Glypican-6
comp121767_c7_seq1	Glypican-6
comp127173_c1_seq1	Glypican-6
comp1057171_c0_seq1	Glypican-6
comp115917_c0_seq1	G-protein-signaling modulator 1
comp123072_c0_seq1	5'-AMP-activated protein kinase subunit beta-1
comp113705_c0_seq1	Basal cell adhesion molecule
comp115473_c0_seq1	Glycogenin-1
comp127949_c1_seq1	Glycogenin-1
comp129111_c0_seq1	Autocrine motility factor receptor
comp123533_c0_seq1	Angiopoietin-related protein 2
comp109406_c3_seq1	Angiopoietin-related protein 2
comp116120_c0_seq1	Angiopoietin-related protein 2
comp122989_c1_seq1	Cathepsin F
comp85109_c3_seq1	Myin-XV
comp85109_c2_seq1	Myin-XV
comp10701_c0_seq1	Myin-XV
comp129571_c0_seq1	Probable phpholipid-transporting ATPase 11C
comp85587_c0_seq1	HRAS-like suppressor
comp118397_c2_seq1	Heparan sulfate glucamine 3-O-sulfotransferase 3B1
comp122478_c3_seq1	RING finger protein 4
comp109640_c0_seq1	PDZ domain-containing protein 2
comp129167_c2_seq1	Homeodomain-interacting protein kinase 2
comp125460_c2_seq1	Breast cancer anti-estrogen resistance protein 3
comp118645_c1_seq1	Serine incorporator 1
comp122850_c0_seq1	Serine incorporator 1
comp109477_c0_seq1	Transmembrane protein 150A
comp120625_c0_seq1	Translin-associated protein X
comp107083_c0_seq1	DNA repair endonuclease XPF
comp127080_c2_seq1	Interferon-inducible GTPase 1
comp118206_c0_seq1	NFU1 iron-sulfur cluster scaffold homolog, mitochondrial
comp1118_c0_seq1	Protein piccolo
comp2588755_c0_seq1	Protein piccolo
comp114382_c4_seq1	DNA polymerase subunit gamma-1
comp126400_c1_seq1	Phphatidylinitol N-acetylglucaminyltransferase subunit Q
comp118076_c0_seq1	Cadherin EGF LAG seven-pass G-type receptor 2 (Fragment)
comp100235_c0_seq1	Low-density lipoprotein receptor-related protein 4
comp96819_c1_seq1	Multiple epidermal growth factor-like domains protein 8
comp96819_c0_seq1	Multiple epidermal growth factor-like domains protein 8
comp117125_c1_seq1	B-cell lymphoma/leukemia 10
comp73897_c1_seq1	Multidrug resistance-associated protein 5
comp126507_c1_seq1	Acyl-protein thioesterase 2
comp123479_c3_seq1	cAMP and cAMP-inhibited cGMP 3',5'-cyclic phphodiesterase 10A
comp81839_c0_seq1	ATP-binding cassette sub-family B member 9
comp125122_c3_seq1	ATP-binding cassette sub-family B member 9
comp126531_c1_seq1	Protein NDRG3
comp123162_c0_seq1	Protein NDRG3
comp86432_c0_seq1	Myin-Va
comp891191_c0_seq1	Myin-Va
comp117959_c0_seq1	Retinol dehydrogenase 11
comp110104_c0_seq1	Pleckstrin homology domain-containing family B member 1
comp127077_c1_seq1	Endothelin B receptor-like protein 2
comp124072_c0_seq1	Chloride intracellular channel protein 4
comp8948_c0_seq1	Extracellular calcium-sensing receptor
comp108050_c0_seq1	Protein-tyrine phphatase-like member A
comp119059_c2_seq1	Plexin-B3
comp1732772_c0_seq1	PDZ domain-containing protein 4
comp110087_c2_seq1	PDZ domain-containing protein 4
comp110433_c3_seq1	PDZ domain-containing protein 4
comp110433_c0_seq1	PDZ domain-containing protein 4
comp110433_c1_seq1	PDZ domain-containing protein 4
comp122514_c8_seq1	N-terminal acetyltransferase complex ARD1 subunit homolog A
comp119607_c0_seq1	Tetraspanin-3
comp93960_c0_seq1	Bile salt export pump
comp121152_c0_seq1	Plakophilin-3
comp104531_c2_seq1	Fibroblast growth factor-binding protein 1
comp89913_c0_seq1	Myin-IXb
comp118057_c1_seq1	Myin-IXb
comp353568_c0_seq1	Myin-IXb
comp61503_c0_seq1	Microtubule-actin crs-linking factor 1
comp73381_c0_seq1	Microtubule-actin crs-linking factor 1
comp37872_c0_seq1	Microtubule-actin crs-linking factor 1
comp121561_c2_seq1	Membrane transport protein XK
comp118155_c0_seq1	Membrane transport protein XK
comp119741_c1_seq1	p130Cas-associated protein
comp116895_c0_seq1	p130Cas-associated protein
comp119112_c0_seq1	Nuclear fragile X mental retardation-interacting protein 1
comp121027_c0_seq1	Large neutral amino acids transporter small subunit 2
comp119105_c2_seq1	F-box/WD repeat-containing protein 5
comp24181_c0_seq1	Interleukin-17B
comp126633_c2_seq1	Plectin-1
comp122537_c2_seq1	Plectin-1
comp129929_c1_seq1	Plectin-1
comp129737_c0_seq1	Plectin-1
comp122663_c0_seq1	Complement C1q tumor necris factor-related protein 1
comp128665_c1_seq1	Protein Shroom3
comp129220_c0_seq1	Kinesin-like protein KIF21A
comp119166_c1_seq1	Kinesin-like protein KIF21A
comp120339_c1_seq1	Kinesin-like protein KIF21B
comp113225_c0_seq1	Kinesin-like protein KIF21B
comp127817_c3_seq1	Amyloid beta A4 precursor protein-binding family B member 1
comp51186_c0_seq1	G-protein coupled receptor 26
comp123699_c1_seq1	Integrin alpha-X
comp120253_c3_seq1	Glycine N-methyltransferase
comp126593_c0_seq1	F-box-like/WD repeat-containing protein TBL1X
comp120490_c1_seq1	LIM domain-containing protein 1
comp108328_c0_seq1	U6 snRNA-associated Sm-like protein LSm4
comp115620_c0_seq1	Deoxyguanine kinase, mitochondrial
comp123970_c1_seq1	Protein SON
comp1013050_c0_seq1	Short transient receptor potential channel 5
comp997155_c0_seq1	Short transient receptor potential channel 5
comp46608_c0_seq1	Potassium voltage-gated channel subfamily H member 8
comp119741_c0_seq1	p130Cas-associated protein
comp121069_c0_seq1	Gamma-glutamyltransferase 5
comp120470_c0_seq1	Gamma-glutamyltransferase 5
comp6246_c0_seq1	Retinoic acid-induced protein 2
comp128495_c1_seq1	Protein-tyrine kinase 2-beta
comp128975_c0_seq1	Prolyl endopeptidase
comp125519_c1_seq1	Prolyl endopeptidase
comp93866_c0_seq1	MutS protein homolog 5
comp118644_c0_seq1	Integrin alpha-IIb
comp126242_c2_seq1	Protein CLN8
comp127404_c0_seq1	Ras GTPase-activating protein SynGAP
comp127404_c3_seq1	Ras GTPase-activating protein SynGAP
comp123659_c0_seq1	DNA polymerase kappa
comp97670_c1_seq1	Voltage-gated potassium channel subunit beta-1
comp112119_c0_seq1	Homeobox protein Hox-D9a
comp96918_c0_seq1	Homeobox protein Hox-C4a
comp108726_c0_seq1	Homeobox protein Hox-B9a
comp108355_c0_seq1	Homeobox protein Hox-B10a (Fragment)
comp122759_c1_seq1	Homeobox protein Hox-A9a
comp90447_c0_seq1	T-box transcription factor TBX5
comp115466_c0_seq1	Regulator of G-protein signaling 20
comp108139_c0_seq1	Regulator of G-protein signaling 20
comp119889_c0_seq1	Regulator of G-protein signaling 17
comp76293_c0_seq1	G-protein coupled receptor family C group 6 member A
comp102185_c0_seq1	G-protein coupled receptor family C group 6 member A
comp102185_c1_seq1	G-protein coupled receptor family C group 6 member A
comp96646_c0_seq1	G-protein coupled receptor family C group 6 member A
comp19285_c0_seq1	G-protein coupled receptor family C group 6 member A
comp12542_c0_seq1	G-protein coupled receptor family C group 6 member A
comp125379_c1_seq1	Insulin-like growth factor 2 mRNA-binding protein 3
comp120323_c0_seq1	PDZ and LIM domain protein 4
comp119776_c1_seq1	Cytokine-inducible SH2-containing protein
comp95991_c0_seq1	Cytokine-inducible SH2-containing protein
comp117677_c1_seq1	Signal transducer and activator of transcription 3.1
comp126124_c2_seq1	Rhamne-binding lectin
comp100680_c1_seq1	Rhamne-binding lectin
comp130976_c0_seq1	Rhamne-binding lectin
comp123909_c2_seq1	L-lactate dehydrogenase B chain
comp117916_c0_seq1	Alpha-enolase
comp120756_c0_seq1	Alpha-enolase
comp120145_c1_seq1	Thyroid hormone receptor beta
comp111534_c3_seq1	Small nuclear ribonucleoprotein-associated protein B'
comp122919_c0_seq1	Frizzled-2
comp111268_c0_seq1	Sphingine 1-phphate receptor 3
comp121877_c1_seq1	ETS domain-containing transcription factor PEA3
comp122225_c0_seq1	Occludin
comp119749_c0_seq1	Occludin
comp124984_c1_seq1	Frizzled-7-A
comp128434_c0_seq1	Coatomer subunit gamma-2
comp115236_c2_seq1	Zinc transporter Slc39a7 (Fragment)
comp123147_c0_seq1	Serine/threonine-protein kinase pim-3
comp13649_c0_seq1	Nuclear receptor subfamily 6 group A member 1-A
comp119604_c0_seq1	Protein NipSnap homolog 2
comp767162_c0_seq1	PDZ and LIM domain protein 3
comp84458_c1_seq1	Protein piccolo (Fragment)
comp53088_c0_seq1	Protein piccolo (Fragment)
comp1715318_c0_seq1	Protein piccolo (Fragment)
comp1489347_c0_seq1	Protein piccolo (Fragment)
comp114611_c0_seq1	Protein piccolo (Fragment)
comp90565_c0_seq1	Protein piccolo (Fragment)
comp88991_c0_seq1	Protein piccolo (Fragment)
comp127801_c1_seq1	Protein piccolo (Fragment)
comp108511_c0_seq1	Cholecystokinin
comp121372_c9_seq1	Lysophphatidic acid receptor 1-A
comp123613_c0_seq1	Lysophphatidic acid receptor 1-A
comp122963_c0_seq1	ATP synthase subunit beta, mitochondrial
comp121271_c2_seq1	Proteasome subunit alpha type-7
comp108686_c1_seq1	Homeobox protein DBX1-A
comp1188579_c0_seq1	Homeobox protein DBX1-B
comp100348_c0_seq1	Jeltraxin
comp122739_c0_seq1	Uroporphyrinogen decarboxylase
comp114326_c0_seq1	Corticoliberin
comp125166_c0_seq1	Transforming growth factor beta-1
comp122319_c0_seq1	Proliferating cell nuclear antigen
comp113487_c1_seq1	Voltage-gated potassium channel subunit beta-3
comp122500_c1_seq1	Protein sprouty homolog 2
comp128269_c0_seq1	CTD small phphatase-like protein
comp119986_c5_seq1	CTD small phphatase-like protein
comp125437_c0_seq1	Insulin-like growth factor-binding protein 2-A
comp122403_c0_seq1	Transforming acidic coiled-coil-containing protein 3
comp120763_c0_seq1	Protein-tyrine sulfotransferase 1
comp123951_c0_seq1	Protein-tyrine sulfotransferase 1
comp127242_c1_seq1	Cingulin
comp123921_c0_seq1	Catalase
comp79392_c1_seq1	Potassium voltage-gated channel subfamily H member 2 (Fragment)
comp121479_c2_seq1	Rho-related GTP-binding protein RhoC
comp122947_c0_seq1	Rho-related GTP-binding protein RhoC
comp123124_c0_seq1	N-myc protein (Fragment)
comp125959_c0_seq1	Protein L-Myc-1a
comp109098_c0_seq1	Acyl-CoA-binding protein
comp11409_c0_seq1	Putative cation exchanger C521.04c
comp124813_c0_seq1	UV radiation resistance-associated gene protein
comp109729_c0_seq1	Galactylgalactylxylylprotein 3-beta-glucuronyltransferase 1
comp19055_c1_seq1	Leucine-rich repeat, immunoglobulin-like domain and transmembrane domain-containing protein 1
comp108825_c1_seq1	WD repeat-containing protein 8
comp108825_c2_seq1	WD repeat-containing protein 8
comp108825_c0_seq1	WD repeat-containing protein 8
comp1321057_c0_seq1	Neurexin-2-alpha
comp756_c0_seq1	Neurexin-2-alpha
comp129900_c0_seq1	Arginine-glutamic acid dipeptide repeats protein
comp128741_c0_seq1	Arginine-glutamic acid dipeptide repeats protein
comp126711_c0_seq1	FERM domain-containing protein 4A
comp106110_c1_seq1	StAR-related lipid transfer protein 9
comp78839_c0_seq1	StAR-related lipid transfer protein 9
comp34581_c0_seq1	E3 ubiquitin-protein ligase HECW2
comp81764_c0_seq1	E3 ubiquitin-protein ligase HECW2
comp114452_c0_seq1	E3 ubiquitin-protein ligase HECW2
comp127966_c2_seq1	E3 ubiquitin-protein ligase HECW2
comp107889_c0_seq1	E3 ubiquitin-protein ligase HECW2
comp129409_c2_seq1	RNA-binding protein 27
comp82973_c0_seq1	A disintegrin and metalloproteinase with thrombpondin motifs 9
comp88025_c1_seq1	Patched domain-containing protein 2
comp88025_c2_seq1	Patched domain-containing protein 2
comp88025_c0_seq1	Patched domain-containing protein 2
comp121488_c0_seq1	Eukaryotic translation initiation factor 2-alpha kinase 4
comp125624_c0_seq1	Kelch domain-containing protein 5
comp123173_c0_seq1	REST corepressor 3
comp113965_c2_seq1	Thioredoxin domain-containing protein 16
comp100996_c2_seq1	Coiled-coil and C2 domain-containing protein 2A
comp100996_c0_seq1	Coiled-coil and C2 domain-containing protein 2A
comp127456_c0_seq1	Leucyl-tRNA synthetase, cytoplasmic
comp120741_c0_seq1	Kelch-like protein 8
comp98184_c1_seq1	Kelch-like protein 14
comp119389_c0_seq1	Ankyrin repeat and IBR domain-containing protein 1
comp114705_c2_seq1	Ankyrin repeat and IBR domain-containing protein 1
comp5745_c1_seq1	Signal-induced proliferation-associated 1-like protein 2
comp5745_c0_seq1	Signal-induced proliferation-associated 1-like protein 2
comp98571_c1_seq1	Signal-induced proliferation-associated 1-like protein 2
comp126076_c1_seq1	Signal-induced proliferation-associated 1-like protein 2
comp852893_c0_seq1	Rho GTPase-activating protein 20
comp117311_c3_seq1	Rho GTPase-activating protein 20
comp1848665_c0_seq1	Storkhead-box protein 2
comp125931_c0_seq1	Storkhead-box protein 2
comp128996_c0_seq1	Protocadherin-10
comp1293921_c0_seq1	Protocadherin-10
comp123260_c1_seq1	Protocadherin-10
comp2428283_c0_seq1	Protocadherin-10
comp103128_c1_seq1	Protocadherin-10
comp11367_c0_seq1	Protocadherin-10
comp45609_c1_seq1	Protocadherin-10
comp86598_c0_seq1	Protocadherin-10
comp124090_c4_seq1	Protocadherin-10
comp96214_c1_seq1	Protocadherin-10
comp88472_c0_seq1	Protocadherin-10
comp109342_c0_seq1	Protocadherin-10
comp4051_c1_seq1	Protocadherin-10
comp39230_c0_seq1	Protocadherin-10
comp128996_c1_seq1	Protocadherin-10
comp34368_c1_seq1	Protocadherin-10
comp100893_c0_seq1	Protocadherin-10
comp128229_c2_seq1	Protocadherin-10
comp127045_c0_seq1	Chondroitin sulfate glucuronyltransferase
comp60696_c0_seq1	NFX1-type zinc finger-containing protein 1
comp118985_c0_seq1	Protein unc-79 homolog
comp31721_c0_seq1	Dynein heavy chain 1, axonemal
comp129270_c0_seq1	Protein FAM135A
comp129641_c1_seq1	Inhibitor of Bruton tyrine kinase
comp126527_c1_seq1	Transmembrane protein 181
comp124409_c0_seq1	CTTNBP2 N-terminal-like protein
comp126499_c0_seq1	Prtaglandin F2 receptor negative regulator
comp109415_c0_seq1	Prtaglandin F2 receptor negative regulator
comp1015573_c0_seq1	Prtaglandin F2 receptor negative regulator
comp125109_c2_seq1	Solute carrier family 22 member 17
comp125109_c0_seq1	Solute carrier family 22 member 17
comp128839_c0_seq1	Serine/threonine-protein kinase MST4
comp127881_c0_seq1	Semaphorin-5B
comp877354_c0_seq1	Semaphorin-5B
comp122055_c0_seq1	BAH and coiled-coil domain-containing protein 1
comp112903_c1_seq1	BAH and coiled-coil domain-containing protein 1
comp125812_c3_seq1	Folliculin-interacting protein 2
comp125812_c2_seq1	Folliculin-interacting protein 2
comp1808954_c0_seq1	Teneurin-3
comp35573_c1_seq1	Teneurin-3
comp101197_c0_seq1	Teneurin-3
comp837749_c0_seq1	Teneurin-3
comp127234_c2_seq1	Methyl-CpG-binding domain protein 5
comp128787_c0_seq1	Stromal interaction molecule 2
comp107411_c0_seq1	Uncharacterized protein KIAA1486
comp87087_c2_seq1	Probable phpholipid-transporting ATPase VD
comp44962_c0_seq1	Contactin-3
comp108588_c0_seq1	Contactin-3
comp128551_c4_seq1	Rho GTPase-activating protein 23
comp31992_c1_seq1	Dynein heavy chain 2, axonemal
comp129025_c0_seq1	Protein Daple
comp127892_c1_seq1	Zinc finger SWIM domain-containing protein 5
comp127892_c0_seq1	Zinc finger SWIM domain-containing protein 5
comp25699_c0_seq1	Pogo transpable element with KRAB domain
comp122774_c1_seq1	Pogo transpable element with KRAB domain
comp105287_c0_seq1	Whirlin
comp123413_c0_seq1	Uncharacterized protein KIAA1529
comp123035_c1_seq1	Calmodulin-regulated spectrin-associated protein 3
comp111349_c4_seq1	Transmembrane protein 63C
comp113943_c0_seq1	Actin-related protein 3B
comp123510_c0_seq1	Vacuolar protein sorting-associated protein 54
comp38973_c0_seq1	Disks large-associated protein 2
comp101076_c0_seq1	Disks large-associated protein 2
comp836080_c0_seq1	Voltage-dependent T-type calcium channel subunit alpha-1I
comp29010_c0_seq1	Voltage-dependent T-type calcium channel subunit alpha-1I
comp89183_c0_seq1	Voltage-dependent T-type calcium channel subunit alpha-1I
comp117269_c0_seq1	Spermatogenesis-associated protein 7
comp127243_c0_seq1	Sentrin-specific protease 1
comp122380_c0_seq1	Core histone macro-H2A.2
comp117408_c0_seq1	A-kinase anchor protein 7 isoform gamma
comp123425_c0_seq1	Serine/threonine-protein kinase MARK1
comp120627_c8_seq1	Zinc finger protein 167
comp1429945_c0_seq1	Zinc finger protein 167
comp121744_c6_seq1	Zinc finger protein 167
comp121527_c2_seq1	Uncharacterized protein C9orf4
comp127305_c0_seq1	Ankycorbin
comp80053_c1_seq1	Disintegrin and metalloproteinase domain-containing protein 22
comp125925_c0_seq1	Disintegrin and metalloproteinase domain-containing protein 22
comp121985_c1_seq1	JNK1/MAPK8-associated membrane protein
comp110518_c0_seq1	NADH dehydrogenase [ubiquinone] 1 alpha subcomplex assembly factor 4
comp118793_c0_seq1	MAGUK p55 subfamily member 6
comp14789_c0_seq1	Calcium-binding protein 1
comp118334_c1_seq1	Calcium-binding protein 1
comp114866_c1_seq1	Calcium-binding protein 1
comp1366751_c0_seq1	Leucine-rich repeat transmembrane protein FLRT1
comp774946_c0_seq1	Leucine-rich repeat transmembrane protein FLRT1
comp82655_c1_seq1	Leucine-rich repeat transmembrane protein FLRT1
comp82655_c0_seq1	Leucine-rich repeat transmembrane protein FLRT1
comp99700_c0_seq1	Leucine-rich repeat transmembrane protein FLRT1
comp99700_c2_seq1	Leucine-rich repeat transmembrane protein FLRT1
comp99700_c1_seq1	Leucine-rich repeat transmembrane protein FLRT1
comp1334375_c0_seq1	Leucine-rich repeat transmembrane protein FLRT1
comp106023_c0_seq1	Leucine-rich repeat transmembrane protein FLRT1
comp128742_c1_seq1	Leucine-rich repeat transmembrane protein FLRT3
comp78187_c1_seq1	Bifunctional apoptis regulator
comp123471_c2_seq1	Bifunctional apoptis regulator
comp100494_c2_seq1	Bifunctional apoptis regulator
comp100494_c1_seq1	Bifunctional apoptis regulator
comp101902_c2_seq1	Low-density lipoprotein receptor-related protein 1B
comp19179_c0_seq1	Low-density lipoprotein receptor-related protein 1B
comp104408_c1_seq1	Low-density lipoprotein receptor-related protein 1B
comp104408_c0_seq1	Low-density lipoprotein receptor-related protein 1B
comp104408_c3_seq1	Low-density lipoprotein receptor-related protein 1B
comp122357_c2_seq1	Transient receptor potential cation channel subfamily M member 5
comp1021141_c0_seq1	Transient receptor potential cation channel subfamily M member 5
comp127106_c0_seq1	CCR4-NOT transcription complex subunit 2
comp128331_c0_seq1	Rho guanine nucleotide exchange factor 12
comp122696_c0_seq1	Rho guanine nucleotide exchange factor 12
comp129891_c0_seq1	Rho guanine nucleotide exchange factor 12
comp126238_c2_seq1	EH domain-containing protein 3
comp126238_c1_seq1	EH domain-containing protein 3
comp105593_c0_seq1	Glioma tumor suppressor candidate region gene 2 protein
comp124749_c0_seq1	Intersectin-2
comp123408_c0_seq1	Intersectin-2
comp540813_c0_seq1	Intersectin-2
comp128592_c0_seq1	Intersectin-2
comp127068_c2_seq1	Myoferlin
comp129901_c0_seq1	Myoferlin
comp110438_c0_seq1	Ral guanine nucleotide dissociation stimulator-like 1
comp120446_c0_seq1	Hexaprenyldihydroxybenzoate methyltransferase, mitochondrial
comp129319_c0_seq1	Eukaryotic translation initiation factor 2-alpha kinase 3
comp106901_c4_seq1	Sacsin
comp109166_c1_seq1	Sacsin
comp51426_c0_seq1	Sacsin
comp106901_c2_seq1	Sacsin
comp106901_c6_seq1	Sacsin
comp112106_c1_seq1	Sacsin
comp106901_c1_seq1	Sacsin
comp39834_c0_seq1	Sacsin
comp106901_c0_seq1	Sacsin
comp92158_c0_seq1	Sacsin
comp689961_c0_seq1	Sacsin
comp93228_c0_seq1	Sacsin
comp106901_c3_seq1	Sacsin
comp1069873_c0_seq1	Denticleless protein homolog
comp128580_c2_seq1	Upstream-binding protein 1
comp117380_c2_seq1	Transcription factor CP2-like protein 1
comp128908_c2_seq1	Grainyhead-like protein 1 homolog
comp123884_c0_seq1	G-protein coupled receptor family C group 5 member B
comp122432_c0_seq1	Molybdenum cofactor biynthesis protein 1
comp114812_c3_seq1	Chloride intracellular channel protein 5
comp121190_c1_seq1	Neuroligin-3
comp121669_c0_seq1	Formin-2
comp111522_c0_seq1	ADP-ribylation factor-binding protein GGA3
comp125676_c1_seq1	Ubiquitin-associated protein 1
comp124551_c0_seq1	Endoplasmic reticulum aminopeptidase 1
comp124507_c0_seq1	Endoplasmic reticulum aminopeptidase 1
comp10007_c0_seq1	Trans-2,3-enoyl-CoA reductase
comp118527_c4_seq1	Trans-2,3-enoyl-CoA reductase
comp126422_c4_seq1	Trans-2,3-enoyl-CoA reductase
comp124013_c0_seq1	Serine/threonine-protein kinase PLK2
comp124767_c0_seq1	Serine/threonine-protein kinase PLK2
comp112810_c0_seq1	RNA polymerase I-specific transcription initiation factor RRN3
comp129310_c1_seq1	Cell division protein kinase 12
comp96949_c0_seq1	UDP-gluce:glycoprotein glucyltransferase 2
comp116339_c0_seq1	Zinc finger protein 226
comp55948_c0_seq1	Zinc finger protein 226
comp128549_c2_seq1	Zinc finger protein 226
comp71881_c0_seq1	Zinc finger protein 226
comp751331_c0_seq1	Zinc finger protein 226
comp115633_c0_seq1	Pleckstrin-2
comp117694_c1_seq1	WD repeat and SOCS box-containing protein 2
comp1036913_c0_seq1	Cadherin EGF LAG seven-pass G-type receptor 3
comp127915_c3_seq1	Cadherin EGF LAG seven-pass G-type receptor 1
comp1751824_c0_seq1	Cadherin EGF LAG seven-pass G-type receptor 1
comp127915_c2_seq1	Cadherin EGF LAG seven-pass G-type receptor 1
comp118041_c0_seq1	Cadherin EGF LAG seven-pass G-type receptor 1
comp118041_c1_seq1	Cadherin EGF LAG seven-pass G-type receptor 1
comp47736_c0_seq1	Cadherin EGF LAG seven-pass G-type receptor 1
comp86309_c2_seq1	Cadherin EGF LAG seven-pass G-type receptor 1
comp127915_c6_seq1	Cadherin EGF LAG seven-pass G-type receptor 1
comp121411_c2_seq1	Tropomodulin-3
comp117093_c0_seq1	24-hydroxycholesterol 7-alpha-hydroxylase
comp127160_c2_seq1	Mitogen-activated protein kinase kinase kinase MLT
comp117610_c0_seq1	39S ribomal protein L39, mitochondrial
comp114157_c3_seq1	Toll-like receptor 7
comp107680_c3_seq1	Toll-like receptor 7
comp107680_c1_seq1	Toll-like receptor 7
comp88471_c0_seq1	Toll-like receptor 7
comp126382_c1_seq1	PH and SEC7 domain-containing protein 3
comp125128_c1_seq1	U3 small nucleolar RNA-associated protein 6 homolog
comp117741_c2_seq1	Palmitoyltransferase ZDHHC3
comp117192_c0_seq1	Palmitoyltransferase ZDHHC3
comp127823_c0_seq1	Protein FAM13B
comp125407_c3_seq1	Abl interactor 2
comp128251_c0_seq1	Abl interactor 2
comp113482_c1_seq1	Solute carrier organic anion transporter family member 1C1
comp122443_c2_seq1	Solute carrier organic anion transporter family member 1C1
comp692810_c0_seq1	Telomeric repeat-binding factor 2-interacting protein 1
comp129661_c0_seq1	Myotubularin-related protein 4
comp40926_c0_seq1	Sphingine kinase 1
comp11254_c0_seq1	Gamma-2-syntrophin
comp97978_c0_seq1	Gamma-2-syntrophin
comp107724_c0_seq1	UDP-GlcNAc:betaGal beta-1,3-N-acetylglucaminyltransferase 2
comp118934_c1_seq1	Sodium channel subunit beta-3
comp125079_c0_seq1	Solute carrier family 2, facilitated gluce transporter member 8
comp124081_c1_seq1	Protein AATF
comp111494_c1_seq1	Sphingomyelin phphodiesterase 3
comp859940_c0_seq1	Voltage-dependent calcium channel subunit alpha-2/delta-2
comp123369_c6_seq1	Sodium channel protein type 3 subunit alpha
comp68533_c0_seq1	Probable polypeptide N-acetylgalactaminyltransferase 8
comp88363_c0_seq1	Probable polypeptide N-acetylgalactaminyltransferase 8
comp77330_c0_seq1	Probable polypeptide N-acetylgalactaminyltransferase 8
comp118679_c0_seq1	Zinc transporter ZIP1
comp129773_c1_seq1	Stabilin-1
comp104076_c0_seq1	Alkylated DNA repair protein alkB homolog 4
comp123291_c3_seq1	DnaJ homolog subfamily B member 12
comp119191_c2_seq1	DnaJ homolog subfamily B member 12
comp109344_c0_seq1	BTB/POZ domain-containing protein KCTD5
comp122216_c1_seq1	Kelch-like protein 28
comp122595_c0_seq1	Nuclear distribution protein nudE homolog 1
comp989851_c0_seq1	DNA replication licensing factor MCM9
comp117129_c1_seq1	F-box/LRR-repeat protein 12
comp124758_c0_seq1	N(2),N(2)-dimethylguanine tRNA methyltransferase
comp85812_c0_seq1	Torsin family protein C9orf167
comp127642_c1_seq1	Transmembrane prolyl 4-hydroxylase
comp120055_c1_seq1	Transmembrane prolyl 4-hydroxylase
comp86400_c0_seq1	Centlein
comp10612_c0_seq1	Centlein
comp86400_c2_seq1	Centlein
comp119192_c5_seq1	Elongation of very long chain fatty acids protein 2
comp113768_c1_seq1	Meckel syndrome type 1 protein
comp126840_c1_seq1	Outcome predictor in acute leukemia 1
comp97262_c1_seq1	UPF0679 protein C14orf101
comp123469_c1_seq1	Ras-related protein Rab-20
comp110583_c0_seq1	Ras-related protein Rab-20
comp106954_c0_seq1	Rhomboid-related protein 2
comp54022_c0_seq1	DnaJ homolog subfamily C member 28
comp115265_c0_seq1	COMM domain-containing protein 8
comp129533_c0_seq1	Constitutive coactivator of PPAR-gamma-like protein 2
comp112616_c0_seq1	Thioredoxin-like protein 4B
comp123418_c1_seq1	Gem-associated protein 8
comp126248_c0_seq1	Uridine-cytidine kinase-like 1
comp124565_c1_seq1	Probable tRNA(His) guanylyltransferase
comp101917_c0_seq1	HRAS-like suppressor 2
comp115279_c0_seq1	UPF0587 protein C1orf123
comp122632_c0_seq1	3-oxoacyl-[acyl-carrier-protein] synthase, mitochondrial
comp123219_c0_seq1	Required for meiotic nuclear division protein 1 homolog
comp125735_c0_seq1	Phphoprotein associated with glycphingolipid-enriched microdomains 1
comp126142_c0_seq1	CUE domain-containing protein 1
comp123119_c0_seq1	Spermine oxidase
comp98849_c0_seq1	Spermine oxidase
comp123691_c0_seq1	G patch domain-containing protein 2
comp120238_c5_seq1	E3 ubiquitin-protein ligase FANCL
comp120238_c2_seq1	E3 ubiquitin-protein ligase FANCL
comp126891_c0_seq1	Anoctamin-10
comp374814_c0_seq1	Zinc finger protein 358
comp118675_c0_seq1	Kelch repeat and BTB domain-containing protein 4
comp129285_c0_seq1	Notchless protein homolog 1
comp117849_c0_seq1	HAUS augmin-like complex subunit 2
comp112112_c0_seq1	Androgen-induced gene 1 protein
comp119183_c0_seq1	Androgen-induced gene 1 protein
comp123972_c0_seq1	ATP-dependent RNA helicase DDX18
comp114269_c0_seq1	Guanine nucleotide-binding protein-like 3-like protein
comp128474_c0_seq1	Cell cycle regulator Mat89Bb homolog
comp114382_c0_seq1	Fanconi anemia group I protein
comp127427_c0_seq1	Exonuclease 3'-5' domain-containing protein 2
comp121668_c0_seq1	F-box only protein 28
comp112704_c0_seq1	Alpha-parvin
comp120890_c0_seq1	Alpha-parvin
comp123144_c5_seq1	NEDD4 family-interacting protein 2
comp129141_c1_seq1	Exocyst complex component 1
comp118515_c0_seq1	E3 ubiquitin-protein ligase RNF19A
comp124675_c0_seq1	MRG-binding protein
comp91839_c0_seq1	Probable 7,8-dihydro-8-oxoguanine triphphatase NUDT15
comp120210_c0_seq1	U3 small nucleolar ribonucleoprotein protein IMP3
comp117132_c0_seq1	Tyryl-DNA phphodiesterase 1
comp113793_c0_seq1	GTPase IMAP family member 4
comp103594_c0_seq1	GTPase IMAP family member 4
comp36055_c0_seq1	GTPase IMAP family member 4
comp120256_c1_seq1	GTPase IMAP family member 4
comp109836_c0_seq1	GTPase IMAP family member 4
comp124859_c0_seq1	Serine palmitoyltransferase 3
comp129232_c2_seq1	ATP-dependent RNA helicase DDX19A
comp117316_c0_seq1	ATP-dependent RNA helicase DDX19A
comp117566_c0_seq1	Uncharacterized protein C20orf29
comp97120_c0_seq1	Transmembrane protein C20orf46
comp121593_c0_seq1	Protein FAM49B
comp117765_c1_seq1	Protein FAM49B
comp117765_c2_seq1	Protein FAM49B
comp124285_c5_seq1	ATP-binding cassette sub-family F member 3
comp121572_c0_seq1	1-acyl-sn-glycerol-3-phphate acyltransferase epsilon
comp120902_c7_seq1	tRNA guanine-2'-O-methyltransferase TRM13 homolog
comp120160_c0_seq1	Protein cappuccino homolog
comp117141_c0_seq1	Transmembrane protein 106B
comp111137_c0_seq1	PI-PLC X domain-containing protein 1
comp114194_c0_seq1	PI-PLC X domain-containing protein 1
comp117977_c0_seq1	T-complex protein 11-like protein 1
comp116573_c0_seq1	Uncharacterized protein C20orf160
comp94903_c0_seq1	GPI mannyltransferase 2
comp121826_c5_seq1	Zinc finger and BTB domain-containing protein 40
comp91371_c0_seq1	Midasin
comp1740122_c0_seq1	Midasin
comp125939_c1_seq1	Midasin
comp102815_c1_seq1	Midasin
comp2845_c1_seq1	Midasin
comp104009_c0_seq1	Midasin
comp108436_c0_seq1	Midasin
comp125939_c0_seq1	Midasin
comp102815_c0_seq1	Midasin
comp1409785_c0_seq1	Midasin
comp108291_c1_seq1	Midasin
comp76653_c0_seq1	Midasin
comp2845_c0_seq1	Midasin
comp125939_c2_seq1	Midasin
comp108436_c1_seq1	Midasin
comp76508_c0_seq1	Midasin
comp102815_c2_seq1	Midasin
comp127051_c1_seq1	TBC1 domain family member 22B
comp117704_c1_seq1	TBC1 domain family member 22B
comp119836_c0_seq1	Enoyl-CoA hydratase domain-containing protein 1
comp117578_c2_seq1	Gap junction beta-4 protein
comp98687_c0_seq1	Gap junction beta-4 protein
comp126245_c0_seq1	Semaphorin-4G
comp124559_c0_seq1	Semaphorin-4G
comp115591_c0_seq1	Copper hometasis protein cutC homolog
comp115077_c0_seq1	Alpha-mannidase 2C1
comp122353_c0_seq1	NAD-dependent deacetylase sirtuin-3, mitochondrial
comp123918_c0_seq1	Leucine-rich repeat-containing protein 4B
comp117753_c3_seq1	Teneurin-2
comp121090_c0_seq1	Teneurin-2
comp117753_c1_seq1	Teneurin-2
comp841528_c0_seq1	EMILIN-3
comp4174_c1_seq1	EMILIN-3
comp121315_c5_seq1	BMP-2-inducible protein kinase
comp97244_c1_seq1	Protein diaphanous homolog 3
comp1981913_c0_seq1	Protein diaphanous homolog 3
comp74304_c1_seq1	Protein diaphanous homolog 3
comp80199_c0_seq1	Gamma-1-syntrophin
comp110134_c1_seq1	Gamma-1-syntrophin
comp117257_c0_seq1	SAM domain-containing protein SAMSN-1
comp113919_c0_seq1	Bromodomain and WD repeat-containing protein 1
comp129577_c2_seq1	Bromodomain and WD repeat-containing protein 1
comp125596_c1_seq1	Phenylalanyl-tRNA synthetase beta chain
comp82443_c0_seq1	Relaxin-3 receptor 1
comp22903_c0_seq1	Sal-like protein 1
comp126172_c2_seq1	Semaphorin-3G
comp113248_c0_seq1	E3 ubiquitin-protein ligase RAD18
comp128516_c0_seq1	LanC-like protein 2
comp116184_c0_seq1	LanC-like protein 2
comp119369_c0_seq1	LanC-like protein 2
comp124976_c0_seq1	Asc-type amino acid transporter 1
comp116204_c0_seq1	MAP3K12-binding inhibitory protein 1
comp121570_c0_seq1	Tumor necris factor receptor superfamily member 19
comp121096_c1_seq1	Thrombpondin type-1 domain-containing protein 1
comp1165454_c0_seq1	Potassium voltage-gated channel subfamily H member 7
comp1324167_c0_seq1	Potassium voltage-gated channel subfamily H member 7
comp107788_c0_seq1	Potassium voltage-gated channel subfamily H member 7
comp112506_c0_seq1	Potassium voltage-gated channel subfamily H member 7
comp88579_c0_seq1	Double-stranded RNA-specific editase B2
comp103057_c0_seq1	Double-stranded RNA-specific editase B2
comp121641_c0_seq1	CREB/ATF bZIP transcription factor
comp117813_c0_seq1	Regulator of G-protein signaling 18
comp126673_c0_seq1	Latent-transforming growth factor beta-binding protein 3
comp114678_c1_seq1	Lymphoid-specific helicase
comp114678_c0_seq1	Lymphoid-specific helicase
comp108368_c0_seq1	39S ribomal protein L17, mitochondrial
comp111866_c5_seq1	Metal transporter CNNM1
comp122981_c2_seq1	Transmembrane protease serine 4
comp77881_c0_seq1	Cytokine-like protein 1
comp405432_c0_seq1	Cytokine-like protein 1
comp1066_c1_seq1	Serine/threonine-protein kinase 36
comp111762_c0_seq1	Methyltransferase-like protein 5
comp111762_c1_seq1	Methyltransferase-like protein 5
comp127949_c2_seq1	Serine/threonine-protein kinase LATS2
comp121325_c2_seq1	Zinc finger protein 277
comp122512_c2_seq1	ATP-binding cassette sub-family B member 10, mitochondrial
comp868170_c0_seq1	ATP-binding cassette sub-family B member 10, mitochondrial
comp124090_c6_seq1	Protocadherin beta-16
comp113800_c1_seq1	Protocadherin beta-16
comp105737_c0_seq1	Tubby-related protein 4
comp119757_c2_seq1	Disrupted in schizophrenia 1 protein
comp128108_c0_seq1	SNF-related serine/threonine-protein kinase
comp126442_c1_seq1	SNF-related serine/threonine-protein kinase
comp115996_c1_seq1	Aladin
comp123347_c0_seq1	SET and MYND domain-containing protein 2
comp121262_c5_seq1	SET and MYND domain-containing protein 2
comp121262_c1_seq1	SET and MYND domain-containing protein 2
comp128664_c0_seq1	Teashirt homolog 2
comp126251_c0_seq1	NAD-dependent deacetylase sirtuin-7
comp96239_c1_seq1	Spectrin beta chain, brain 4
comp96239_c0_seq1	Spectrin beta chain, brain 4
comp128081_c0_seq1	Eukaryotic translation initiation factor 4E transporter
comp126349_c0_seq1	Sialin
comp124221_c0_seq1	Sphingine kinase 2
comp42532_c1_seq1	Matrix-remodeling-associated protein 5
comp47942_c0_seq1	Matrix-remodeling-associated protein 5
comp13432_c0_seq1	Matrix-remodeling-associated protein 5
comp31931_c0_seq1	Matrix-remodeling-associated protein 5
comp107772_c0_seq1	Matrix-remodeling-associated protein 5
comp975378_c0_seq1	Matrix-remodeling-associated protein 5
comp48422_c0_seq1	Matrix-remodeling-associated protein 5
comp46189_c0_seq1	Matrix-remodeling-associated protein 5
comp42532_c0_seq1	Matrix-remodeling-associated protein 5
comp46189_c1_seq1	Matrix-remodeling-associated protein 5
comp91256_c1_seq1	Toll-like receptor 8
comp114157_c4_seq1	Toll-like receptor 8
comp129094_c1_seq1	Potassium voltage-gated channel subfamily KQT member 5
comp118424_c0_seq1	Rho guanine nucleotide exchange factor 3
comp128441_c2_seq1	Rho guanine nucleotide exchange factor 4
comp126446_c0_seq1	Delta-like protein 4
comp128550_c0_seq1	Muscleblind-like protein 1
comp113127_c0_seq1	Basic leucine zipper transcriptional factor ATF-like 3
comp120885_c0_seq1	Translation initiation factor eIF-2B subunit gamma
comp79388_c0_seq1	Probable histone-lysine N-methyltransferase ASH1L
comp93152_c0_seq1	Probable histone-lysine N-methyltransferase ASH1L
comp129907_c1_seq1	Probable histone-lysine N-methyltransferase ASH1L
comp119985_c0_seq1	Sialic acid synthase
comp118476_c0_seq1	Sialic acid synthase
comp127540_c0_seq1	Mannyl-oligaccharide 1,2-alpha-mannidase IC
comp127540_c1_seq1	Mannyl-oligaccharide 1,2-alpha-mannidase IC
comp119709_c0_seq1	Nucleolar RNA helicase 2
comp124817_c0_seq1	Poly [ADP-ribe] polymerase 11
[truncated: 161,123 more rows]
