# Supplementary material for: Transcriptome Analysis to Identify Cold-Responsive Genes in Amur Carp (Cyprinus carpio haematopterus)
Source: PLoS One. 2015 Jun 22;10(6):e0130526. doi: 10.1371/journal.pone.0130526 (PMC4476670; doi:10.1371/journal.pone.0130526)
Supplement: S2 Table — (XLS) [file pone.0130526.s003.xls]

## Sheet: 工作表2
S2 Table. Cold-responsive genes in each tissue under two temperature conditions (13℃ and 5℃)
Seq_Name	Annotation	Spleen	Muscle	Brain	Gill	Liver
comp125615_c0_seq1	[3-methyl-2-oxobutanoate dehydrogenase [lipoamide]] kinase, mitochondrial	UP	UP
comp55779_c0_seq1	[Protein ADP-ribosylarginine] hydrolase		UP
comp55779_c0_seq1	[Protein ADP-ribylarginine] hydrolase		UP
comp127908_c2_seq1	1,4-alpha-glucan-branching enzyme	UP
comp115723_c0_seq1	10 kDa heat shock protein, mitochondrial	UP	UP	UP		UP
comp117407_c0_seq1	116 kDa U5 small nuclear ribonucleoprotein component	UP	UP			UP
comp129946_c0_seq1	14 kDa apolipoprotein		UP	UP
comp113639_c0_seq1	14 kDa phphohistidine phphatase		UP
comp77790_c0_seq1	14 kDa phphohistidine phphatase	UP		UP
comp124729_c2_seq1	17-beta-hydroxysteroid dehydrogenase 14	UP
comp120864_c2_seq1	1-acylglycerol-3-phphate O-acyltransferase ABHD5	UP	UP
comp126944_c0_seq1	1-acyl-sn-glycerol-3-phphate acyltransferase alpha					UP
comp121572_c0_seq1	1-acyl-sn-glycerol-3-phphate acyltransferase epsilon	UP		UP
comp126939_c0_seq1	1-acyl-sn-glycerol-3-phphate acyltransferase gamma	UP	UP
comp129381_c0_seq1	1-phphatidylinitol-3-phphate 5-kinase	UP
comp126145_c5_seq1	1-phphatidylinitol-4,5-bisphphate phphodiesterase delta-1	UP
comp124560_c1_seq1	1-phphatidylinitol-4,5-bisphphate phphodiesterase delta-3-A		UP	UP
comp128939_c1_seq1	1-phphatidylinitol-4,5-bisphphate phphodiesterase epsilon-1				UP
comp67876_c1_seq1	1-phphatidylinitol-4,5-bisphphate phphodiesterase gamma-2	UP
comp116668_c1_seq1	2,4-dienoyl-CoA reductase, mitochondrial	UP
comp118710_c4_seq1	2',5'-phphodiesterase 12		UP
comp120687_c1_seq1	26S protease regulatory subunit 4	UP	UP			UP
comp120687_c0_seq1	26S protease regulatory subunit 4		UP			UP
comp120687_c2_seq1	26S protease regulatory subunit 4					UP
comp118514_c5_seq1	26S protease regulatory subunit 6A		UP
comp120150_c1_seq1	26S protease regulatory subunit 6B	UP	UP			UP
comp123052_c0_seq1	26S protease regulatory subunit 7		UP
comp119824_c0_seq1	26S protease regulatory subunit 8		UP
comp125356_c2_seq1	26S protease regulatory subunit S10B	UP	UP			UP
comp125356_c1_seq1	26S protease regulatory subunit S10B	UP	UP		UP
comp128505_c0_seq1	26S proteasome non-ATPase regulatory subunit 1		UP			UP
comp115328_c0_seq1	26S proteasome non-ATPase regulatory subunit 10		UP
comp124702_c0_seq1	26S proteasome non-ATPase regulatory subunit 11	UP	UP			UP
comp128549_c3_seq1	26S proteasome non-ATPase regulatory subunit 12	UP	UP
comp110886_c0_seq1	26S proteasome non-ATPase regulatory subunit 13		UP
comp119437_c1_seq1	26S proteasome non-ATPase regulatory subunit 14		UP			UP
comp124657_c0_seq1	26S proteasome non-ATPase regulatory subunit 2		UP		UP	UP
comp119822_c0_seq1	26S proteasome non-ATPase regulatory subunit 3		UP			UP
comp122347_c0_seq1	26S proteasome non-ATPase regulatory subunit 4	UP	UP
comp118459_c1_seq1	26S proteasome non-ATPase regulatory subunit 4		UP
comp121998_c0_seq1	26S proteasome non-ATPase regulatory subunit 5		UP
comp120485_c0_seq1	26S proteasome non-ATPase regulatory subunit 6		UP
comp117867_c0_seq1	26S proteasome non-ATPase regulatory subunit 7		UP			UP
comp119410_c4_seq1	26S proteasome non-ATPase regulatory subunit 8	UP	UP			UP
comp126462_c2_seq1	28 kDa heat- and acid-stable phphoprotein	UP				UP
comp117066_c0_seq1	28 kDa heat- and acid-stable phphoprotein		UP
comp110373_c1_seq1	28S ribomal protein S18b, mitochondrial		UP
comp119941_c12_seq1	28S ribomal protein S22, mitochondrial	UP
comp118533_c0_seq1	28S ribomal protein S23, mitochondrial		UP
comp113208_c0_seq1	28S ribomal protein S25, mitochondrial		UP		UP
comp120686_c0_seq1	28S ribomal protein S29, mitochondrial		UP
comp117309_c0_seq1	28S ribomal protein S34, mitochondrial	UP	UP	UP
comp121666_c0_seq1	28S ribomal protein S9, mitochondrial		UP
comp118616_c0_seq1	2-aminoethanethiol dioxygenase	UP	UP
comp124325_c0_seq1	2-oxoglutarate dehydrogenase, mitochondrial	UP
comp124325_c1_seq1	2-oxoglutarate dehydrogenase, mitochondrial	UP
comp124325_c2_seq1	2-oxoglutarate dehydrogenase, mitochondrial	UP
comp124325_c3_seq1	2-oxoglutarate dehydrogenase, mitochondrial	UP
comp129023_c0_seq1	2-oxoglutarate dehydrogenase, mitochondrial	UP
comp121480_c0_seq1	2-oxoisovalerate dehydrogenase subunit alpha, mitochondrial	UP
comp123192_c4_seq1	2-oxoisovalerate dehydrogenase subunit beta, mitochondrial		UP
comp121535_c1_seq1	3 beta-hydroxysteroid dehydrogenase type 7	UP
comp122726_c0_seq1	3'(2'),5'-bisphphate nucleotidase 1	UP	UP
comp122091_c0_seq1	3'-5' exoribonuclease 1		UP
comp121024_c6_seq1	3'-5' exoribonuclease CSL4 homolog	UP
comp118997_c0_seq1	39S ribomal protein L1, mitochondrial	UP	UP
comp119020_c2_seq1	39S ribomal protein L11, mitochondrial		UP
comp116455_c0_seq1	39S ribomal protein L12, mitochondrial		UP
comp60230_c0_seq1	39S ribomal protein L15, mitochondrial					UP
comp108368_c0_seq1	39S ribomal protein L17, mitochondrial				UP
comp118168_c1_seq1	39S ribomal protein L19, mitochondrial		UP
comp116612_c0_seq1	39S ribomal protein L23, mitochondrial		UP
comp114620_c0_seq1	39S ribomal protein L27, mitochondrial	UP	UP
comp120676_c1_seq1	39S ribomal protein L3, mitochondrial	UP	UP
comp116133_c1_seq1	39S ribomal protein L33, mitochondrial		UP	UP
comp115672_c0_seq1	39S ribomal protein L34, mitochondrial				UP
comp115573_c0_seq1	39S ribomal protein L38, mitochondrial	UP
comp124314_c2_seq1	39S ribomal protein L40, mitochondrial		UP
comp119686_c0_seq1	39S ribomal protein L43, mitochondrial	UP	UP
comp120784_c0_seq1	39S ribomal protein L44, mitochondrial		UP			UP
comp118304_c0_seq1	39S ribomal protein L46, mitochondrial					UP
comp125309_c1_seq1	39S ribomal protein L54, mitochondrial		UP	UP
comp129589_c1_seq1	3-hydroxy-3-methylglutaryl-coenzyme A reductase	UP	UP
comp126229_c0_seq1	3-hydroxy-3-methylglutaryl-coenzyme A reductase				UP
comp115791_c0_seq1	3-hydroxyacyl-CoA dehydrogenase type-2		UP
comp123566_c0_seq1	3-hydroxyanthranilate 3,4-dioxygenase	UP
comp109345_c0_seq1	3-hydroxybutyrate dehydrogenase type 2	UP	UP
comp120875_c3_seq1	3-hydroxyisobutyrate dehydrogenase, mitochondrial	UP	UP
comp117767_c0_seq1	3-hydroxyisobutyrate dehydrogenase, mitochondrial		UP
comp109454_c0_seq1	3-ketoacyl-CoA thiolase B, peroxisomal		UP
comp127613_c1_seq1	3-phphoinitide-dependent protein kinase 1	UP	UP	UP
comp127603_c0_seq1	3-phphoinitide-dependent protein kinase 1	UP
comp116905_c1_seq1	40S ribomal protein S27		UP
comp122022_c3_seq1	40S ribomal protein S8	UP
comp123453_c0_seq1	41701 protein beta/alpha	UP	UP
comp121116_c3_seq1	41701 protein beta/alpha-1	UP
comp120227_c1_seq1	41701 protein beta/alpha-2	UP
comp120189_c0_seq1	41701 protein epsilon	UP				UP
comp116547_c0_seq1	41701 protein epsilon	UP			UP
comp123033_c1_seq1	41701 protein gamma	UP
comp123453_c1_seq1	41701 protein theta	UP	UP
comp120520_c0_seq1	41701 protein theta	UP
comp123033_c0_seq1	41701 protein zeta	UP
comp120227_c2_seq1	41701 protein zeta/delta	UP	UP
comp124134_c0_seq1	45 kDa calcium-binding protein	UP	UP	UP
comp127820_c0_seq1	4-aminobutyrate aminotransferase, mitochondrial	UP
comp117814_c1_seq1	4F2 cell-surface antigen heavy chain	UP	UP
comp117814_c0_seq1	4F2 cell-surface antigen heavy chain		UP
comp129679_c5_seq1	4F2 cell-surface antigen heavy chain	UP		UP
comp116963_c0_seq1	4F2 cell-surface antigen heavy chain			UP
comp116765_c0_seq1	4-hydroxyphenylpyruvate dioxygenase-like protein		UP
comp123546_c0_seq1	52 kDa repressor of the inhibitor of the protein kinase		UP
comp127079_c0_seq1	52 kDa repressor of the inhibitor of the protein kinase			UP
comp129719_c0_seq1	5'-3' exoribonuclease 1	UP				UP
comp101497_c0_seq1	5'-3' exoribonuclease 1	UP
comp127663_c0_seq1	5-aminolevulinate synthase, erythroid-specific, mitochondrial	UP	UP
comp123714_c2_seq1	5'-AMP-activated protein kinase catalytic subunit alpha-2	UP
comp122483_c0_seq1	5'-AMP-activated protein kinase subunit beta-1	UP
comp123072_c0_seq1	5'-AMP-activated protein kinase subunit beta-1	UP
comp118526_c0_seq1	5'-AMP-activated protein kinase subunit beta-2	UP	UP		UP
comp122325_c0_seq1	5'-AMP-activated protein kinase subunit gamma-1	UP	UP		UP
comp126674_c3_seq1	5'-AMP-activated protein kinase subunit gamma-2	UP
comp108595_c1_seq1	5-hydroxytryptamine receptor 1A-alpha	UP
comp125526_c0_seq1	5-hydroxytryptamine receptor 3A	UP
comp128929_c0_seq1	5'-nucleotidase domain-containing protein 2	UP
comp125928_c0_seq1	5'-nucleotidase domain-containing protein 3	UP
comp120900_c0_seq1	5'-tyryl-DNA phphodiesterase	UP	UP
comp127481_c1_seq1	60 kDa heat shock protein, mitochondrial	UP	UP	UP		UP
comp121309_c0_seq1	60S ribomal export protein NMD3	UP	UP			UP
comp127575_c0_seq1	60S ribome subunit biogenesis protein NIP7 homolog	UP	UP		UP
comp123096_c0_seq1	65 kDa Yes-associated protein			UP
comp127941_c0_seq1	6-phphofructo-2-kinase/fructe-2,6-biphphatase				UP
comp122503_c14_seq1	6-phphofructo-2-kinase/fructe-2,6-biphphatase 2	UP
comp123352_c0_seq1	6-phphofructo-2-kinase/fructe-2,6-biphphatase 3	UP	UP	UP
comp122302_c0_seq1	6-phphofructo-2-kinase/fructe-2,6-biphphatase 4	UP	UP	UP
comp123442_c1_seq1	6-phphofructo-2-kinase/fructe-2,6-biphphatase 4	UP	UP	UP
comp119008_c0_seq1	6-phphofructokinase type C	UP
comp123644_c0_seq1	6-phphofructokinase, liver type	UP
comp126605_c3_seq1	6-phphofructokinase, muscle type		UP
comp126402_c1_seq1	6-phphogluconate dehydrogenase, decarboxylating	UP	UP
comp126423_c0_seq1	72 kDa type IV collagenase	UP	UP	UP
comp126423_c1_seq1	72 kDa type IV collagenase	UP	UP	UP
comp127639_c0_seq1	78 kDa gluce-regulated protein	UP				UP
comp124708_c0_seq1	7SK snRNA methylphphate capping enzyme	UP
comp124708_c1_seq1	7SK snRNA methylphphate capping enzyme	UP
comp128887_c1_seq1	80 kDa MCM3-associated protein	UP
comp118184_c3_seq1	83 kDa heat shock protein	UP	UP
comp128514_c5_seq1	85 kDa calcium-independent phpholipase A2	UP			UP	UP
comp127617_c1_seq1	A kinase anchor protein 1, mitochondrial	UP			UP
comp126900_c0_seq1	A kinase anchor protein 10, mitochondrial	UP
comp121009_c0_seq1	Abhydrolase domain-containing protein 10, mitochondrial			UP
comp121748_c1_seq1	Abhydrolase domain-containing protein 11			UP
comp121758_c0_seq1	Abhydrolase domain-containing protein 14A	UP
comp117717_c0_seq1	Abhydrolase domain-containing protein 15	UP
comp125818_c0_seq1	Abhydrolase domain-containing protein 2-A			UP
comp124368_c0_seq1	Abhydrolase domain-containing protein 2-B	UP	UP
comp127307_c0_seq1	Abhydrolase domain-containing protein 4	UP	UP			UP
comp117379_c0_seq1	Abhydrolase domain-containing protein FAM108A				UP
comp128720_c0_seq1	Abhydrolase domain-containing protein FAM108B1	UP
comp117441_c2_seq1	Abhydrolase domain-containing protein FAM108C1			UP
comp123932_c1_seq1	Abl interactor 1	UP
comp128251_c0_seq1	Abl interactor 2	UP			UP
comp125407_c3_seq1	Abl interactor 2	UP
comp127397_c0_seq1	Abnormal spindle-like microcephaly-associated protein homolog (Fragment)	UP
comp128532_c0_seq1	Acetolactate synthase-like protein		UP
comp115192_c0_seq1	Acetylcholine receptor subunit alpha	UP
comp108561_c1_seq1	Acetylcholine receptor subunit delta		UP
comp117639_c0_seq1	Acetylcholine receptor subunit gamma		UP
comp121500_c1_seq1	Acetyl-CoA acetyltransferase, mitochondrial		UP
comp128012_c1_seq1	Acetyl-CoA carboxylase	UP
comp111381_c2_seq1	Acetyl-CoA carboxylase 1		UP
comp127683_c1_seq1	Acetyl-CoA carboxylase 1	UP
comp129827_c0_seq1	Acetyl-CoA carboxylase 2		UP
comp129797_c0_seq1	Acetyl-coenzyme A synthetase 2-like, mitochondrial	UP	UP
comp128630_c0_seq1	Acetyl-coenzyme A synthetase, cytoplasmic	UP
comp129754_c1_seq1	Acid ceramidase	UP	UP
comp107727_c1_seq1	Acid ceramidase				UP
comp127095_c2_seq1	Acid phphatase-like protein 2	UP
comp120682_c1_seq1	Acid sphingomyelinase-like phphodiesterase 3a	UP
comp121353_c1_seq1	Acidic fibroblast growth factor intracellular-binding protein		UP
comp121887_c1_seq1	Acidic leucine-rich nuclear phphoprotein 32 family member E	UP
comp127754_c0_seq1	Aconitate hydratase, mitochondrial	UP				UP
comp127754_c1_seq1	Aconitate hydratase, mitochondrial	UP				UP
comp123313_c0_seq1	Actin filament-associated protein 1			UP
comp126252_c0_seq1	Actin filament-associated protein 1-like 2	UP
comp73761_c0_seq1	Actin, cytoplasmic A3a			UP
comp73761_c2_seq1	Actin-82 (Fragment)			UP
comp120815_c0_seq1	Actin-binding protein anillin	UP
comp119288_c0_seq1	Actin-binding Rho-activating protein		UP
comp121556_c0_seq1	Actin-related protein 2-A	UP
comp125493_c2_seq1	Actin-related protein 2-B			UP
comp113943_c0_seq1	Actin-related protein 3B			UP
comp117881_c0_seq1	Actin-related protein 41308 complex subunit 1A	UP	UP
comp126499_c1_seq1	Actin-related protein 41308 complex subunit 4	UP	UP
comp116680_c2_seq1	Actin-related protein 41308 complex subunit 4	UP
comp118872_c0_seq1	Actin-related protein 6	UP	UP
comp116191_c1_seq1	Activated CDC42 kinase 1	UP
comp122524_c2_seq1	Activating molecule in BECN1-regulated autophagy protein 1	UP
comp127987_c0_seq1	Activating signal cointegrator 1 complex subunit 2	UP
comp117902_c0_seq1	Activating signal cointegrator 1 complex subunit 3		UP
comp117902_c2_seq1	Activating signal cointegrator 1 complex subunit 3	UP			UP
comp127790_c0_seq1	Activating transcription factor 7-interacting protein 1	UP
comp118894_c5_seq1	Activator of 90 kDa heat shock protein ATPase homolog 1	UP	UP
comp113076_c1_seq1	Activator of 90 kDa heat shock protein ATPase homolog 1		UP
comp117997_c3_seq1	Active regulator of SIRT1		UP
comp124675_c3_seq1	Activin receptor type-1	UP	UP
comp115390_c0_seq1	Activin receptor type-1B	UP
comp126598_c0_seq1	Activity-dependent neuroprotector homeobox protein	UP
comp128460_c0_seq1	Activity-dependent neuroprotector homeobox protein	UP
comp114593_c2_seq1	Acyl carrier protein, mitochondrial		UP
comp119026_c0_seq1	Acylamino-acid-releasing enzyme		UP
comp120445_c1_seq1	Acylamino-acid-releasing enzyme		UP
comp122370_c0_seq1	Acyl-CoA dehydrogenase family member 9, mitochondrial		UP
comp114087_c0_seq1	Acyl-CoA desaturase	UP	UP		UP	UP
comp108685_c0_seq1	Acyl-CoA desaturase		UP
comp116833_c0_seq1	Acyl-CoA synthetase short-chain family member 3, mitochondrial	UP
comp121915_c0_seq1	Acyl-CoA:lysophphatidylglycerol acyltransferase 1	UP				UP
comp125346_c1_seq1	Acyl-CoA-binding domain-containing protein 5A	UP
comp122424_c0_seq1	Acyl-CoA-binding domain-containing protein 7		UP	UP
comp113264_c0_seq1	Acyl-coenzyme A thioesterase 11			UP
comp112767_c1_seq1	Acyl-coenzyme A thioesterase 11	UP
comp113784_c0_seq1	Acyl-coenzyme A thioesterase 12		UP
comp123812_c0_seq1	Acyl-coenzyme A thioesterase 4	UP	UP
comp125765_c1_seq1	Acyl-coenzyme A thioesterase 9, mitochondrial		UP
comp117660_c0_seq1	Acylglycerol kinase, mitochondrial		UP
comp112749_c0_seq1	Acylphphatase-2		UP
comp126507_c1_seq1	Acyl-protein thioesterase 2	UP
comp124526_c0_seq1	ADAMTS-like protein 5	UP
comp119923_c0_seq1	Adaptin ear-binding coat-associated protein 1	UP	UP
comp123428_c1_seq1	Adenine 3'-phpho 5'-phphulfate transporter 1				UP
comp122542_c0_seq1	Adenine 3'-phpho 5'-phphulfate transporter 2					UP
comp129861_c1_seq1	Adenine deaminase	UP	UP
comp119959_c4_seq1	Adenine deaminase CECR1-A	UP	UP
comp121884_c3_seq1	Adenine kinase		UP
comp123616_c0_seq1	Adenine kinase	UP
comp121857_c0_seq1	Adenine monophphate-protein transferase FICD	UP
comp104582_c0_seq1	Adenine receptor A3	UP
comp129858_c1_seq1	Adenomatous polypis coli protein	UP
comp129443_c1_seq1	Adenylate cyclase type 2	UP
comp117576_c0_seq1	Adenylate cyclase type 3			UP
comp117576_c4_seq1	Adenylate cyclase type 3			UP
comp122580_c0_seq1	Adenylate cyclase type 5			UP
comp124468_c0_seq1	Adenylate cyclase type 6	UP
comp120774_c0_seq1	Adenylate cyclase type 9				UP
comp119144_c1_seq1	Adenylate kinase isoenzyme 4, mitochondrial	UP	UP
comp114616_c0_seq1	Adenylate kinase isoenzyme 5	UP
comp116658_c1_seq1	Adenylate kinase isoenzyme 6		UP
comp120096_c1_seq1	Adenyluccinate lyase		UP		UP
comp120084_c0_seq1	Adenyluccinate synthetase isozyme 1		UP
comp128113_c0_seq1	Adenyluccinate synthetase isozyme 2	UP	UP	UP
comp125858_c1_seq1	Adenyluccinate synthetase isozyme 2	UP
comp124949_c3_seq1	Adenylyl cyclase-associated protein 1	UP
comp119595_c0_seq1	Adipocyte plasma membrane-associated protein	UP	UP
comp121834_c3_seq1	Adiponectin receptor protein 1	UP	UP		UP	UP
comp118225_c2_seq1	Adiponectin receptor protein 1	UP	UP
comp118225_c8_seq1	Adiponectin receptor protein 1		UP
comp122278_c1_seq1	Adiponectin receptor protein 2	UP	UP			UP
comp127206_c0_seq1	ADNP homeobox 2a	UP
comp111021_c2_seq1	ADP/ATP translocase 3		UP
comp122731_c1_seq1	ADP/ATP translocase 3		UP
comp126095_c0_seq1	ADP-dependent glucokinase	UP			UP
comp122484_c0_seq1	ADP-ribe pyrophphatase, mitochondrial	UP
comp126622_c4_seq1	ADP-ribylation factor 1	UP	UP			UP
comp125091_c2_seq1	ADP-ribylation factor 1	UP	UP
comp121465_c0_seq1	ADP-ribylation factor 3			UP
comp121465_c1_seq1	ADP-ribylation factor 3			UP
comp121217_c0_seq1	ADP-ribylation factor 4	UP	UP
comp120337_c5_seq1	ADP-ribylation factor 6	UP	UP
comp128760_c2_seq1	ADP-ribylation factor GTPase-activating protein 2	UP
comp120076_c0_seq1	ADP-ribylation factor GTPase-activating protein 3		UP
comp127251_c5_seq1	ADP-ribylation factor-binding protein GGA1	UP
comp118375_c0_seq1	ADP-ribylation factor-binding protein GGA3	UP
comp128561_c0_seq1	ADP-ribylation factor-like protein 1	UP	UP			UP
comp120468_c0_seq1	ADP-ribylation factor-like protein 2		UP
comp108375_c0_seq1	ADP-ribylation factor-like protein 2-binding protein	UP		UP
comp122477_c0_seq1	ADP-ribylation factor-like protein 3	UP
comp125042_c0_seq1	ADP-ribylation factor-like protein 4A	UP
comp120738_c1_seq1	ADP-ribylation factor-like protein 5A		UP
comp120453_c1_seq1	ADP-ribylation factor-like protein 6			UP
comp120216_c0_seq1	ADP-ribylation factor-like protein 6-interacting protein 1	UP	UP
comp129384_c1_seq1	ADP-ribylation factor-like protein 6-interacting protein 4				UP
comp124735_c1_seq1	ADP-ribylation factor-like protein 8B-A	UP	UP
comp120217_c1_seq1	ADP-ribylation factor-like protein 9		UP
comp120315_c2_seq1	ADP-sugar pyrophphatase	UP	UP		UP
comp116691_c0_seq1	Adrenodoxin, mitochondrial (Fragment)		UP
comp129265_c3_seq1	AF4/FMR2 family member 4	UP
comp126670_c1_seq1	AFG3-like protein 1	UP
comp127258_c0_seq1	AFG3-like protein 2	UP	UP
comp110950_c2_seq1	Aggrecan core protein			UP
comp124498_c6_seq1	agouti-related protein 2 precursor				UP
comp120903_c1_seq1	AH receptor-interacting protein	UP	UP
comp118512_c0_seq1	Ahi1 protein				UP
comp117310_c0_seq1	AIG2-like domain-containing protein 1-A	UP	UP
comp129250_c0_seq1	A-kinase anchor protein 11			UP
comp124279_c0_seq1	A-kinase anchor protein 12			UP
comp129877_c2_seq1	A-kinase anchor protein 13	UP
comp117850_c3_seq1	AKT-interacting protein	UP			UP
comp127366_c1_seq1	Alanine aminotransferase 2	UP	UP
comp126118_c0_seq1	Alanine aminotransferase 2-like		UP
comp127230_c0_seq1	Alanyl-tRNA synthetase, cytoplasmic	UP
comp127089_c0_seq1	Alde 1-epimerase	UP
comp119707_c0_seq1	Alde reductase		UP	UP
comp129602_c0_seq1	Alkaline ceramidase 2	UP	UP
comp127128_c0_seq1	Alkaline ceramidase 3				UP
comp120514_c2_seq1	Alkaline phphatase			UP
comp123022_c0_seq1	Alkylated DNA repair protein alkB homolog 5		UP			UP
comp117968_c0_seq1	Alkylated DNA repair protein alkB homolog 7		UP
comp125549_c0_seq1	Alkyldihydroxyacetonephphate synthase, peroxisomal			UP
comp127707_c1_seq1	Alpha-(1,3)-fucyltransferase				UP
comp116137_c0_seq1	Alpha-(1,3)-fucyltransferase			UP
comp115486_c1_seq1	Alpha-(1,3)-fucyltransferase	UP
comp76819_c0_seq1	Alpha-(1,3)-fucyltransferase	UP
comp126269_c0_seq1	Alpha-(1,6)-fucyltransferase	UP
comp126407_c1_seq1	Alpha-1,2-mannyltransferase ALG9	UP			UP	UP
comp127562_c0_seq1	Alpha-1,3-mannyl-glycoprotein 2-beta-N-acetylglucaminyltransferase	UP
comp121538_c2_seq1	Alpha-1,3-mannyl-glycoprotein 4-beta-N-acetylglucaminyltransferase C	UP
comp119711_c1_seq1	Alpha-1-antitrypsin homolog		UP	UP
comp115217_c1_seq1	Alpha-1D adrenergic receptor	UP
comp120245_c0_seq1	Alpha-2 adrenergic receptor	UP
comp120611_c1_seq1	Alpha-2,8-sialyltransferase 8F	UP		UP
comp122102_c0_seq1	Alpha-2,8-sialyltransferase 8F	UP
comp129356_c0_seq1	Alpha-2-macroglobulin		UP
comp127384_c4_seq1	Alpha-actinin-4	UP
comp127108_c1_seq1	Alpha-adducin	UP
comp120329_c0_seq1	Alpha-amylase 1		UP	UP
comp125252_c0_seq1	Alpha-catulin	UP	UP
comp117865_c1_seq1	Alpha-endulfine			UP
comp112722_c0_seq1	Alpha-galactidase A	UP
comp116981_c0_seq1	Alpha-L-iduronidase	UP
comp129753_c1_seq1	Alpha-mannidase 2	UP
comp117203_c1_seq1	Alpha-methylacyl-CoA racemase		UP
comp116231_c0_seq1	Alpha-N-acetylneuraminide alpha-2,8-sialyltransferase			UP
comp117388_c0_seq1	Alpha-N-acetyl-neuraminyl-2,3-beta-galactyl-1, 3-N-acetyl-galactaminide alpha-2,6-sialyltransferase	UP
comp120890_c0_seq1	Alpha-parvin	UP	UP
comp125779_c0_seq1	Alpha-protein kinase 1	UP
comp123570_c2_seq1	Alpha-soluble NSF attachment protein	UP		UP
comp128561_c2_seq1	Alpha-taxilin	UP
comp113514_c0_seq1	Alpha-tectorin	UP
comp115905_c0_seq1	Alpha-tectorin	UP
comp124821_c0_seq1	Alpha-type platelet-derived growth factor receptor	UP
comp129714_c0_seq1	Alsin	UP				UP
comp125843_c0_seq1	Amidophphoribyltransferase	UP	UP
comp125361_c1_seq1	Amine oxidase [flavin-containing]			UP
comp115295_c0_seq1	Amine oxidase [flavin-containing] A			UP
comp124226_c0_seq1	Aminoacylase-1A	UP	UP
comp124895_c1_seq1	Aminopeptidase N	UP
comp125312_c0_seq1	Amino-terminal enhancer of split					UP
comp122435_c8_seq1	AMME syndrome candidate gene 1 protein homolog			UP
comp122892_c0_seq1	Ammonium transporter Rh type A	UP
comp124018_c0_seq1	AMP deaminase 2	UP			UP
comp122799_c1_seq1	AMP deaminase 3	UP	UP
comp126802_c0_seq1	Amyloid beta A4 precursor protein-binding family A member 1		UP
comp127817_c3_seq1	Amyloid beta A4 precursor protein-binding family B member 1	UP		UP
comp126567_c0_seq1	Amyloid beta A4 protein	UP
comp128687_c0_seq1	Amyloid protein-binding protein 2	UP
comp127459_c1_seq1	AN1-type zinc finger and ubiquitin domain-containing protein 1	UP
comp120878_c0_seq1	AN1-type zinc finger protein 2B		UP
comp127484_c1_seq1	AN1-type zinc finger protein 3	UP
comp127098_c0_seq1	Anamorsin	UP	UP			UP
comp126818_c2_seq1	Anaphase-promoting complex subunit 1	UP			UP
comp125217_c0_seq1	Anaphase-promoting complex subunit 2		UP
comp125499_c0_seq1	Anaphase-promoting complex subunit 7	UP
comp122749_c1_seq1	Ancient ubiquitous protein 1	UP
comp126732_c0_seq1	Androgen receptor	UP
comp119183_c0_seq1	Androgen-induced gene 1 protein					UP
comp117031_c0_seq1	Angio-associated migratory cell protein	UP	UP
comp127554_c1_seq1	Angiomotin-like protein 2	UP
comp123076_c0_seq1	Angiopoietin-1	UP		UP
comp123076_c1_seq1	Angiopoietin-1	UP		UP
comp109609_c0_seq1	Angiopoietin-related protein 1		UP
comp123533_c0_seq1	Angiopoietin-related protein 2	UP
comp126644_c0_seq1	Angiopoietin-related protein 4	UP		UP
comp119615_c0_seq1	Angiopoietin-related protein 7			UP
comp120838_c0_seq1	Angiotensin-converting enzyme	UP
comp129843_c1_seq1	Anion exchange protein 2			UP
comp127305_c0_seq1	Ankycorbin			UP
comp129283_c0_seq1	Ankyrin repeat and FYVE domain-containing protein 1	UP
comp129155_c2_seq1	Ankyrin repeat and IBR domain-containing protein 1	UP			UP
comp129529_c1_seq1	Ankyrin repeat and KH domain-containing protein 1	UP
comp129529_c2_seq1	Ankyrin repeat and KH domain-containing protein 1	UP
comp121621_c0_seq1	Ankyrin repeat and LEM domain-containing protein 2	UP
comp124175_c0_seq1	Ankyrin repeat and MYND domain-containing protein 2	UP
comp129055_c2_seq1	Ankyrin repeat and SAM domain-containing protein 1A	UP
comp119875_c2_seq1	Ankyrin repeat and SOCS box protein 12		UP
comp122984_c2_seq1	Ankyrin repeat and SOCS box protein 16		UP
comp123732_c10_seq1	Ankyrin repeat and SOCS box protein 2		UP
comp119200_c4_seq1	Ankyrin repeat and SOCS box protein 5	UP
comp125133_c0_seq1	Ankyrin repeat and SOCS box protein 8	UP	UP
comp117454_c0_seq1	Ankyrin repeat and sterile alpha motif domain-containing protein 1B	UP
comp121362_c6_seq1	ankyrin repeat domain 10-like protein		UP
comp127918_c0_seq1	Ankyrin repeat domain-containing protein 13C	UP
comp126307_c0_seq1	Ankyrin repeat domain-containing protein 13D	UP
comp123711_c0_seq1	Ankyrin repeat domain-containing protein 27	UP
comp123697_c2_seq1	Ankyrin repeat domain-containing protein 6	UP
comp124209_c0_seq1	Ankyrin-1	UP
comp129064_c1_seq1	Ankyrin-1	UP
comp129771_c0_seq1	Ankyrin-3	UP
comp126668_c3_seq1	Anmin-1	UP
comp122389_c0_seq1	Annexin A11	UP	UP		UP
comp125712_c2_seq1	Annexin A11	UP
comp121463_c0_seq1	Annexin A13	UP	UP
comp120086_c0_seq1	Annexin A13		UP
comp125938_c0_seq1	Annexin A5	UP	UP
comp124634_c2_seq1	Annexin A6		UP
comp118005_c1_seq1	Anoctamin-1	UP
comp126891_c0_seq1	Anoctamin-10	UP
comp119392_c1_seq1	Anoctamin-5	UP
comp124285_c1_seq1	Antigen peptide transporter 1	UP
comp126323_c1_seq1	Antigen peptide transporter 2	UP	UP
comp125122_c4_seq1	Antigen peptide transporter 2	UP
comp129603_c2_seq1	Antigen peptide transporter 2	UP
comp109206_c0_seq1	Antithrombin-III	UP	UP
comp124455_c0_seq1	Antizyme inhibitor 1	UP	UP
comp126624_c1_seq1	Antizyme inhibitor 1	UP
comp128936_c0_seq1	AP-1 complex subunit beta-1	UP	UP			UP
comp129131_c0_seq1	AP-1 complex subunit beta-1	UP
comp126262_c0_seq1	AP-1 complex subunit gamma-1	UP				UP
comp127919_c6_seq1	AP-1 complex subunit gamma-1	UP
comp129243_c0_seq1	AP-2 complex subunit alpha-1	UP
comp124234_c2_seq1	AP-2 complex subunit mu-1	UP
comp123440_c0_seq1	AP-2 complex subunit mu-1-A	UP	UP
comp122367_c3_seq1	AP-2 complex subunit sigma	UP
comp124530_c0_seq1	AP2-associated protein kinase 1	UP
comp127598_c0_seq1	AP2-associated protein kinase 1	UP
comp125140_c0_seq1	AP-3 complex subunit mu-1	UP
comp120996_c0_seq1	AP-3 complex subunit mu-2	UP
comp111669_c0_seq1	AP-3 complex subunit sigma-1		UP
comp118784_c0_seq1	AP-3 complex subunit sigma-2	UP
comp75133_c0_seq1	AP-4 complex subunit mu-1	UP	UP		UP
comp118042_c1_seq1	Apolipoprotein A-I-2		UP	UP
comp116706_c0_seq1	Apolipoprotein A-IV					UP
comp117943_c4_seq1	apolipoprotein L, 1		UP
comp126123_c1_seq1	Apoptis inhibitor 5	UP				UP
comp118203_c0_seq1	Apoptis regulatory protein Siva		UP
comp118545_c0_seq1	Apoptis-inducing factor 2	UP
comp110455_c0_seq1	Apoptis-inducing factor 3	UP
comp123846_c3_seq1	Apoptis-stimulating of p53 protein 1	UP
comp129327_c0_seq1	Apoptis-stimulating of p53 protein 1	UP
comp128815_c0_seq1	Apoptis-stimulating of p53 protein 2	UP
comp126270_c1_seq1	Apoptotic protease-activating factor 1	UP	UP
comp116297_c0_seq1	Aquaporin-3	UP
comp117444_c0_seq1	Aquaporin-7	UP
comp116717_c0_seq1	Aquaporin-8	UP
comp121359_c2_seq1	Arachidonate 15-lipoxygenase B	UP
comp125397_c1_seq1	Arachidonate 5-lipoxygenase	UP
comp128803_c1_seq1	ARF GTPase-activating protein GIT1	UP
comp128622_c0_seq1	Arf-GAP with coiled-coil, ANK repeat and PH domain-containing protein 2	UP
comp129107_c0_seq1	Arf-GAP with coiled-coil, ANK repeat and PH domain-containing protein 2	UP
comp127687_c0_seq1	Arf-GAP with coiled-coil, ANK repeat and PH domain-containing protein 3	UP
comp127167_c0_seq1	Arf-GAP with dual PH domain-containing protein 1	UP
comp124394_c0_seq1	Arf-GAP with GTPase, ANK repeat and PH domain-containing protein 1	UP
comp129488_c0_seq1	Arf-GAP with Rho-GAP domain, ANK repeat and PH domain-containing protein 1	UP
comp127335_c0_seq1	Arf-GAP with Rho-GAP domain, ANK repeat and PH domain-containing protein 3	UP
comp126554_c3_seq1	Arf-GAP with SH3 domain, ANK repeat and PH domain-containing protein 1	UP
comp126561_c1_seq1	Arf-GAP with SH3 domain, ANK repeat and PH domain-containing protein 1	UP
comp128812_c0_seq1	Arf-GAP with SH3 domain, ANK repeat and PH domain-containing protein 2	UP
comp123561_c2_seq1	Arginase, non-hepatic 1	UP
comp123561_c1_seq1	Arginase-2, mitochondrial	UP	UP
comp128741_c0_seq1	Arginine-glutamic acid dipeptide repeats protein	UP
comp129900_c0_seq1	Arginine-glutamic acid dipeptide repeats protein	UP
comp123409_c0_seq1	Argininuccinate synthase	UP
comp121710_c1_seq1	Arginyl aminopeptidase-like 1	UP
comp124800_c2_seq1	Arginyl-tRNA synthetase, cytoplasmic	UP
comp127388_c1_seq1	Arginyl-tRNA--protein transferase 1	UP
comp125563_c2_seq1	Armadillo repeat-containing protein 6		UP
comp125116_c0_seq1	Armadillo repeat-containing protein 8	UP	UP
comp125327_c1_seq1	Arrestin domain-containing protein 1	UP
comp119426_c3_seq1	Arrestin domain-containing protein 3			UP
comp124504_c2_seq1	Arrestin domain-containing protein 3	UP
comp123496_c0_seq1	Arrestin red cell isoform 1	UP
comp125481_c1_seq1	Arrestin red cell isoform 3	UP
comp113425_c0_seq1	Arsenite methyltransferase	UP	UP
comp113555_c0_seq1	Aryl hydrocarbon receptor	UP			UP
comp122660_c2_seq1	Aryl hydrocarbon receptor	UP		UP
comp125189_c0_seq1	Aryl hydrocarbon receptor	UP
comp126453_c2_seq1	Aryl hydrocarbon receptor nuclear translocator	UP
comp125599_c0_seq1	Aryl hydrocarbon receptor nuclear translocator 2	UP
comp125599_c4_seq1	Aryl hydrocarbon receptor nuclear translocator 2	UP
comp123872_c1_seq1	Arylamine N-acetyltransferase, pineal gland isozyme NAT-10	UP
comp126981_c1_seq1	Arylsulfatase A	UP
comp124976_c0_seq1	Asc-type amino acid transporter 1				UP	UP
comp123943_c0_seq1	Ashwin	UP			UP
comp123381_c0_seq1	Asparagine synthetase [glutamine-hydrolyzing]	UP
comp125440_c0_seq1	Asparagine synthetase domain-containing protein 1	UP	UP	UP
comp126274_c0_seq1	Asparagine-linked glycylation protein 11 homolog	UP	UP
comp125173_c0_seq1	Aspartate aminotransferase, cytoplasmic		UP
comp119825_c1_seq1	Aspartate aminotransferase, mitochondrial	UP	UP
comp119825_c0_seq1	Aspartate aminotransferase, mitochondrial		UP
comp96904_c0_seq1	Aspartate aminotransferase, mitochondrial		UP
comp119802_c3_seq1	aspartate beta-hydroxylase		UP		UP
comp113155_c0_seq1	Aspartoacylase			UP
comp126068_c0_seq1	Asxl1 protein, partial	UP
comp127818_c3_seq1	Ataxin-1	UP
comp128729_c2_seq1	Ataxin-2-like protein	UP
comp124463_c2_seq1	Atlastin-2	UP	UP
comp124753_c2_seq1	Atlastin-3	UP	UP			UP
comp115430_c1_seq1	ATP synthase mitochondrial F1 complex assembly factor 2		UP	UP
comp125421_c1_seq1	ATP synthase subunit alpha, mitochondrial		UP
comp122963_c0_seq1	ATP synthase subunit beta, mitochondrial		UP
comp123627_c1_seq1	ATPase asna1	UP	UP			UP
comp127895_c0_seq1	ATPase family AAA domain-containing protein 2	UP
comp113047_c0_seq1	ATPase family AAA domain-containing protein 5	UP
comp113047_c1_seq1	ATPase family AAA domain-containing protein 5	UP
comp113444_c0_seq1	ATPase inhibitor, mitochondrial			UP	UP
comp116923_c6_seq1	ATP-binding cassette sub-family A member 1	UP			UP
comp116923_c7_seq1	ATP-binding cassette sub-family A member 1	UP			UP
comp116923_c10_seq1	ATP-binding cassette sub-family A member 1				UP
comp116923_c4_seq1	ATP-binding cassette sub-family A member 1				UP
comp119765_c0_seq1	ATP-binding cassette sub-family A member 1			UP
comp127740_c0_seq1	ATP-binding cassette sub-family A member 1			UP
comp112682_c0_seq1	ATP-binding cassette sub-family A member 1	UP
comp126010_c1_seq1	ATP-binding cassette sub-family A member 1	UP
comp129885_c0_seq1	ATP-binding cassette sub-family A member 1	UP
comp128386_c4_seq1	ATP-binding cassette sub-family A member 3	UP
comp116923_c1_seq1	ATP-binding cassette sub-family A member 7				UP
comp122512_c2_seq1	ATP-binding cassette sub-family B member 10, mitochondrial		UP
comp127769_c1_seq1	ATP-binding cassette sub-family B member 6, mitochondrial	UP		UP		UP
comp126169_c0_seq1	ATP-binding cassette sub-family B member 7, mitochondrial	UP	UP
comp115587_c0_seq1	ATP-binding cassette sub-family B member 8, mitochondrial		UP
comp106284_c0_seq1	ATP-binding cassette sub-family B member 9	UP
comp118261_c2_seq1	ATP-binding cassette sub-family D member 1			UP
comp129372_c0_seq1	ATP-binding cassette sub-family D member 3	UP	UP			UP
comp114803_c1_seq1	ATP-binding cassette sub-family D member 3		UP	UP
comp116582_c0_seq1	ATP-binding cassette sub-family E member 1	UP
comp129034_c1_seq1	ATP-binding cassette sub-family F member 1		UP			UP
comp124285_c5_seq1	ATP-binding cassette sub-family F member 3		UP			UP
comp128464_c0_seq1	ATP-binding cassette sub-family G member 2	UP
comp124391_c0_seq1	ATP-binding cassette transporter sub-family C member 9	UP
comp128614_c0_seq1	ATP-citrate synthase	UP	UP
comp128365_c1_seq1	ATP-dependent Clp protease ATP-binding subunit clpX-like, mitochondrial	UP	UP			UP
comp121327_c0_seq1	ATP-dependent Clp protease ATP-binding subunit clpX-like, mitochondrial		UP	UP
comp121327_c3_seq1	ATP-dependent Clp protease ATP-binding subunit clpX-like, mitochondrial	UP	UP
comp116964_c1_seq1	ATP-dependent DNA helicase 2 subunit 1		UP
comp123674_c3_seq1	ATP-dependent DNA helicase Q1	UP
comp127563_c0_seq1	ATP-dependent metalloprotease YME1L1	UP	UP		UP
comp126461_c0_seq1	ATP-dependent metalloprotease YME1L1	UP		UP
comp127733_c1_seq1	ATP-dependent RNA helicase A	UP	UP
comp120106_c3_seq1	ATP-dependent RNA helicase DDX1	UP	UP
comp129232_c2_seq1	ATP-dependent RNA helicase DDX19A	UP	UP			UP
comp117316_c1_seq1	ATP-dependent RNA helicase DDX19A	UP		UP
comp116557_c0_seq1	ATP-dependent RNA helicase DDX24	UP
comp119340_c0_seq1	ATP-dependent RNA helicase DDX39		UP
comp122243_c0_seq1	ATP-dependent RNA helicase DDX3Y	UP	UP	UP
comp125132_c0_seq1	ATP-dependent RNA helicase DDX3Y	UP
comp128833_c0_seq1	ATP-dependent RNA helicase DDX42	UP
comp119463_c2_seq1	ATP-dependent RNA helicase DDX54	UP				UP
comp124899_c0_seq1	ATP-dependent RNA helicase DDX55		UP
comp125642_c2_seq1	ATP-dependent RNA helicase DHX8	UP	UP			UP
comp126004_c0_seq1	ATP-dependent RNA helicase SUPV3L1, mitochondrial		UP
comp129234_c0_seq1	ATP-sensitive inward rectifier potassium channel 10			UP
comp120077_c0_seq1	ATP-sensitive inward rectifier potassium channel 11		UP
comp124198_c1_seq1	Atrial natriuretic peptide receptor 2	UP	UP
comp118404_c0_seq1	Atrial natriuretic peptide receptor 3			UP
comp129807_c0_seq1	AT-rich interactive domain-containing protein 1A	UP
comp129614_c0_seq1	AT-rich interactive domain-containing protein 1B	UP
comp129698_c2_seq1	AT-rich interactive domain-containing protein 1B	UP
comp125174_c0_seq1	AT-rich interactive domain-containing protein 2	UP
comp122878_c0_seq1	AT-rich interactive domain-containing protein 4B			UP
comp127000_c1_seq1	AT-rich interactive domain-containing protein 5B	UP
comp129086_c2_seq1	Attractin	UP
comp129111_c0_seq1	Autocrine motility factor receptor	UP
comp125980_c0_seq1	Autophagy-related protein 13	UP
comp126485_c1_seq1	Autophagy-related protein 16	UP
comp120134_c0_seq1	Autophagy-related protein 2 homolog B	UP		UP
comp129312_c2_seq1	Autophagy-related protein 2 homolog B	UP
comp122873_c0_seq1	Autophagy-related protein 3	UP
comp129185_c1_seq1	Autophagy-related protein 9A	UP	UP
comp129684_c2_seq1	Autophagy-related protein 9A	UP
comp127380_c0_seq1	Axin-1	UP
comp122115_c0_seq1	Baculoviral IAP repeat-containing protein 4	UP	UP
comp129932_c0_seq1	Baculoviral IAP repeat-containing protein 6	UP
comp116024_c1_seq1	Baculoviral IAP repeat-containing protein 7-A	UP
comp120657_c2_seq1	BAG family molecular chaperone regulator 1	UP	UP
comp116414_c0_seq1	BAG family molecular chaperone regulator 2	UP
comp126563_c0_seq1	BAG family molecular chaperone regulator 3	UP				UP
comp118576_c2_seq1	BAG family molecular chaperone regulator 4	UP
comp124652_c3_seq1	Band 3 anion exchange protein	UP	UP	UP	UP
comp129823_c1_seq1	Band 4.1-like protein 3	UP	UP
comp127599_c4_seq1	Band 4.1-like protein 5	UP
comp118426_c0_seq1	Bardet-Biedl syndrome 2 protein homolog		UP
comp129893_c0_seq1	Basement membrane-specific heparan sulfate proteoglycan core protein	UP
comp127382_c0_seq1	Basic fibroblast growth factor receptor 1-A	UP
comp129190_c0_seq1	Basic helix-loop-helix domain-containing protein KIAA2018	UP
comp58783_c0_seq1	Basic leucine zipper and W2 domain-containing protein 1-A	UP	UP	UP		UP
comp119395_c1_seq1	Basic leucine zipper and W2 domain-containing protein 1-A	UP	UP		UP
comp119395_c0_seq1	Basic leucine zipper and W2 domain-containing protein 1-A	UP	UP
comp120118_c1_seq1	Basic leucine zipper and W2 domain-containing protein 2		UP
comp116410_c4_seq1	Basigin	UP
comp127142_c0_seq1	Battenin	UP				UP
comp119107_c0_seq1	B-cell CLL/lymphoma 11Ab				UP
comp120588_c0_seq1	B-cell CLL/lymphoma 7 protein family member A	UP
comp129396_c1_seq1	B-cell CLL/lymphoma 9-like protein	UP
comp125283_c1_seq1	B-cell linker	UP
comp123213_c4_seq1	B-cell lymphoma 3 protein homolog	UP
comp126094_c0_seq1	B-cell lymphoma 6 protein homolog	UP
comp127291_c0_seq1	B-cell lymphoma 6 protein homolog	UP
comp107132_c2_seq1	B-cell receptor CD22	UP
comp120407_c1_seq1	B-cell receptor-associated protein 31			UP
comp116427_c0_seq1	Bcl2 antagonist of cell death	UP
comp122932_c3_seq1	BCL2/adenovirus E1B 19 kDa protein-interacting protein 2	UP	UP	UP
comp123763_c0_seq1	BCL2/adenovirus E1B 19 kDa protein-interacting protein 3		UP			UP
comp117053_c2_seq1	BCL2/adenovirus E1B 19 kDa protein-interacting protein 3	UP	UP
comp121494_c0_seq1	BCL2/adenovirus E1B 19 kDa protein-interacting protein 3		UP
comp126947_c1_seq1	BCL2/adenovirus E1B 19 kDa protein-interacting protein 3-like	UP	UP
comp125753_c0_seq1	BCL2/adenovirus E1B 19 kDa protein-interacting protein 3-like	UP
comp120691_c0_seq1	Bcl2l10 protein	UP
comp119403_c2_seq1	Bcl-2-like protein 1	UP	UP			UP
comp122080_c1_seq1	Bcl-2-related ovarian killer protein homolog A	UP
comp129051_c1_seq1	BCL-6 corepressor	UP
comp125332_c1_seq1	BDNF/NT-3 growth factors receptor	UP
comp99368_c1_seq1	Beclin-1		UP
comp114483_c0_seq1	BET1 homolog		UP
comp114870_c0_seq1	Beta,beta-carotene 9',10'-oxygenase			UP
comp124045_c2_seq1	Beta-1,3-galactyl-O-glycyl-glycoprotein beta-1,6-N-acetylglucaminyltransferase 4	UP
comp116012_c0_seq1	Beta-1,3-galactyltransferase 2	UP
comp119756_c0_seq1	Beta-1,3-N-acetylglucaminyltransferase manic fringe	UP	UP
comp118351_c0_seq1	Beta-1,3-N-acetylglucaminyltransferase radical fringe	UP
comp124995_c2_seq1	Beta-1,4-galactyltransferase 1	UP
comp123973_c1_seq1	Beta-1,4-galactyltransferase 4	UP
comp129521_c1_seq1	Beta-1,4-galactyltransferase 6			UP
comp124004_c6_seq1	Beta-1,4-mannyl-glycoprotein 4-beta-N-acetylglucaminyltransferase	UP
comp126724_c1_seq1	Beta-1-syntrophin	UP
comp123865_c0_seq1	Beta-catenin-like protein 1		UP
comp127381_c0_seq1	Beta-centractin	UP				UP
comp120277_c0_seq1	Beta-galactidase	UP
comp123720_c0_seq1	Beta-galactide alpha-2,6-sialyltransferase 1			UP
comp123470_c4_seq1	Beta-galactide alpha-2,6-sialyltransferase 2	UP
comp128816_c1_seq1	Beta-glucuronidase	UP
comp122258_c4_seq1	Beta-hexaminidase subunit beta		UP
comp122258_c0_seq1	Beta-hexaminidase subunit beta	UP
comp126139_c0_seq1	Beta-lactamase-like protein 2	UP
comp126149_c0_seq1	Beta-parvin		UP
comp118368_c1_seq1	Beta-sarcoglycan	UP
comp119372_c1_seq1	Beta-soluble NSF attachment protein	UP
comp119372_c3_seq1	Beta-soluble NSF attachment protein	UP
comp129481_c0_seq1	Beta-type platelet-derived growth factor receptor	UP
comp121608_c0_seq1	Bifunctional aminoacyl-tRNA synthetase	UP
comp123090_c0_seq1	Bifunctional arginine demethylase and lysyl-hydroxylase JMJD6	UP
comp128259_c0_seq1	Bifunctional coenzyme A synthase		UP
comp129408_c0_seq1	Bifunctional heparan sulfate N-deacetylase/N-sulfotransferase 1	UP
comp115324_c1_seq1	bifunctional polynucleotide phosphatase/kinase				UP
comp125731_c1_seq1	Bifunctional protein NCOAT					UP
comp128837_c2_seq1	Bifunctional protein NCOAT	UP
comp117211_c0_seq1	Bifunctional purine biynthesis protein PURH	UP	UP			UP
comp124222_c1_seq1	Biglycan	UP
comp128625_c0_seq1	Biliverdin reductase A	UP	UP	UP
comp126036_c0_seq1	Biotin--protein ligase		UP
comp127109_c0_seq1	Bisphphoglycerate mutase	UP	UP	UP
comp122912_c4_seq1	Bleomycin hydrolase		UP
comp124119_c1_seq1	BNIP2 motif-containing molecule at the C-terminal region 1	UP		UP
comp115755_c1_seq1	BolA-like protein 3	UP	UP
comp125125_c0_seq1	Bone morphogenetic protein 2	UP
comp128725_c0_seq1	Bone morphogenetic protein receptor type-2	UP
comp116431_c0_seq1	Borealin	UP
comp128020_c4_seq1	Box C/D snoRNA protein 1	UP
comp127029_c1_seq1	Brain mitochondrial carrier protein 1	UP	UP	UP
comp124958_c1_seq1	Brain-specific angiogenesis inhibitor 1-associated protein 2-like protein 1	UP
comp116294_c0_seq1	brambleberry precursor	UP
comp128061_c1_seq1	Branched-chain-amino-acid aminotransferase, cytolic	UP	UP
comp124128_c0_seq1	BRCA1-associated protein	UP				UP
comp127389_c1_seq1	Breakpoint cluster region protein			UP
comp128879_c2_seq1	Breast cancer anti-estrogen resistance protein 1	UP
comp128583_c2_seq1	Breast cancer anti-estrogen resistance protein 3	UP
comp113833_c1_seq1	Breast cancer type 2 susceptibility protein homolog	UP
comp127165_c1_seq1	Breast carcinoma-amplified sequence 3	UP
comp125298_c1_seq1	Brefeldin A-inhibited guanine nucleotide-exchange protein 1	UP
comp129575_c0_seq1	Brefeldin A-inhibited guanine nucleotide-exchange protein 2	UP			UP
comp121205_c0_seq1	Brefeldin A-inhibited guanine nucleotide-exchange protein 2			UP
comp123904_c0_seq1	Bridging integrator 2	UP
comp129237_c0_seq1	Bromodomain adjacent to zinc finger domain protein 1A					UP
comp127396_c0_seq1	Bromodomain adjacent to zinc finger domain protein 2A	UP
comp128497_c1_seq1	Bromodomain adjacent to zinc finger domain protein 2B	UP
comp124722_c4_seq1	Bromodomain and PHD finger-containing protein 3	UP
comp126590_c1_seq1	Bromodomain and PHD finger-containing protein 3	UP
comp125645_c0_seq1	Bromodomain testis-specific protein	UP
comp129522_c0_seq1	Bromodomain-containing protein 1	UP
comp120204_c1_seq1	Bromodomain-containing protein 2	UP
comp113352_c0_seq1	Bromodomain-containing protein 3	UP
comp122772_c0_seq1	Bromodomain-containing protein 7		UP
comp116347_c1_seq1	Bromodomain-containing protein 9		UP
comp123536_c1_seq1	BSD domain-containing protein 1	UP	UP
comp128020_c3_seq1	BTB/POZ domain-containing protein 2	UP	UP
comp128548_c2_seq1	BTB/POZ domain-containing protein 2	UP	UP
comp118312_c0_seq1	BTB/POZ domain-containing protein 3	UP
comp124987_c0_seq1	BTB/POZ domain-containing protein 9	UP	UP
comp119576_c1_seq1	BTB/POZ domain-containing protein KCTD1	UP	UP
comp124065_c0_seq1	BTB/POZ domain-containing protein KCTD10	UP	UP			UP
comp122046_c0_seq1	BTB/POZ domain-containing protein KCTD10	UP
comp120370_c0_seq1	BTB/POZ domain-containing protein KCTD12	UP
comp124307_c0_seq1	BTB/POZ domain-containing protein KCTD2	UP
comp123875_c6_seq1	BTB/POZ domain-containing protein KCTD5		UP
comp121693_c3_seq1	BTB/POZ domain-containing protein KCTD5			UP
comp127256_c2_seq1	BTB/POZ domain-containing protein KCTD9	UP
comp118412_c2_seq1	Butyrate response factor 1	UP
comp121334_c0_seq1	Butyrate response factor 1	UP
comp122609_c0_seq1	Butyrate response factor 1	UP
comp122609_c1_seq1	Butyrate response factor 1	UP
comp113762_c0_seq1	Bystin					UP
comp77252_c0_seq1	C1 inhibitor precursor		UP	UP
comp113613_c0_seq1	C13orf22 homolog (H. sapiens), like	UP
comp119719_c0_seq1	C1GALT1-specific chaperone 1	UP
comp119083_c0_seq1	C-1-tetrahydrofolate synthase, cytoplasmic	UP	UP	UP
comp112078_c0_seq1	C2 calcium-dependent domain-containing protein 4C		UP
comp118348_c1_seq1	C2 calcium-dependent domain-containing protein 4C	UP
comp127961_c0_seq1	C2 domain-containing protein 2	UP
comp114763_c0_seq1	C2 domain-containing protein 3	UP
comp119898_c1_seq1	C5a anaphylatoxin chemotactic receptor	UP
comp119591_c1_seq1	CAAX prenyl protease 1 homolog	UP	UP
comp128034_c0_seq1	CAD protein				UP
comp118076_c0_seq1	Cadherin EGF LAG seven-pass G-type receptor 2 (Fragment)				UP
comp111836_c0_seq1	Cadherin-1				UP
comp127294_c1_seq1	Cadherin-11	UP
comp129525_c0_seq1	Cadherin-13	UP
comp107108_c2_seq1	Cadherin-18	UP
comp118996_c3_seq1	cadherin-5 precursor			UP
comp121652_c2_seq1	Calcineurin subunit B type 1		UP
comp117415_c0_seq1	Calcineurin-binding protein cabin-1	UP
comp125285_c3_seq1	Calcipressin-1	UP	UP
comp125098_c1_seq1	Calcipressin-1	UP
comp128165_c2_seq1	Calcitonin gene-related peptide type 1 receptor	UP	UP
comp116753_c0_seq1	Calcitonin gene-related peptide type 1 receptor		UP
comp123779_c2_seq1	Calcium/calmodulin-dependent protein kinase type 1D			UP
comp128429_c10_seq1	Calcium/calmodulin-dependent protein kinase type II subunit beta			UP
comp123306_c2_seq1	Calcium/calmodulin-dependent protein kinase type II subunit gamma			UP
comp122554_c0_seq1	calcium-binding and coiled-coil domain-containing protein 2	UP
comp125797_c0_seq1	Calcium-binding atopy-related autoantigen 1	UP	UP
comp121074_c0_seq1	Calcium-binding mitochondrial carrier protein SCaMC-1	UP	UP
comp117551_c0_seq1	Calcium-binding mitochondrial carrier protein SCaMC-2	UP
comp125641_c0_seq1	Calcium-binding mitochondrial carrier protein SCaMC-2-A		UP
comp125638_c0_seq1	Calcium-binding mitochondrial carrier protein SCaMC-3		UP
comp124181_c1_seq1	Calcium-binding protein 39	UP
comp124317_c1_seq1	Calcium-binding protein 39-like	UP
comp100830_c1_seq1	Calcium-binding protein 7			UP
comp123484_c4_seq1	Calcium-binding protein 8			UP
comp124213_c2_seq1	Calcium-binding protein p22		UP	UP
comp126749_c0_seq1	Calcium-independent phpholipase A2-gamma	UP
comp127995_c1_seq1	Calcium-transporting ATPase type 2C member 1	UP	UP
comp127995_c2_seq1	Calcium-transporting ATPase type 2C member 1			UP
comp117842_c0_seq1	Calcyclin-binding protein	UP
comp118722_c0_seq1	Calmodulin	UP	UP
comp127322_c0_seq1	Calmodulin-regulated spectrin-associated protein 1-B	UP
comp127867_c2_seq1	Calmodulin-regulated spectrin-associated protein 2	UP
comp122738_c1_seq1	Calnexin	UP	UP			UP
comp124104_c0_seq1	Calnexin	UP			UP	UP
comp110526_c0_seq1	Calpain small subunit 1	UP	UP
comp76045_c0_seq1	Calpain small subunit 1	UP
comp121965_c3_seq1	Calpain-1 catalytic subunit		UP
comp127313_c0_seq1	Calpain-2 catalytic subunit	UP	UP
comp124985_c1_seq1	Calpain-2 catalytic subunit		UP
comp116825_c0_seq1	Calpain-2 catalytic subunit	UP
comp123523_c1_seq1	Calpain-5	UP
comp127360_c1_seq1	Calpain-7	UP
comp123548_c0_seq1	calpastatin	UP
comp122333_c0_seq1	Calponin-2	UP	UP
comp121825_c1_seq1	Calponin-3	UP				UP
comp119119_c2_seq1	Calponin-3	UP
comp121908_c5_seq1	Calreticulin	UP		UP		UP
comp121908_c3_seq1	Calreticulin					UP
comp124830_c5_seq1	Calsequestrin-1		UP
comp129267_c0_seq1	Calsyntenin-3				UP
comp124980_c0_seq1	Calumenin-A	UP	UP			UP
comp120636_c1_seq1	CaM kinase-like vesicle-associated protein			UP
comp123479_c3_seq1	cAMP and cAMP-inhibited cGMP 3',5'-cyclic phphodiesterase 10A	UP		UP
comp124982_c0_seq1	cAMP-dependent protein kinase catalytic subunit alpha			UP
comp118166_c1_seq1	cAMP-dependent protein kinase catalytic subunit alpha	UP
comp122377_c1_seq1	cAMP-dependent protein kinase catalytic subunit beta	UP
comp122862_c0_seq1	cAMP-dependent protein kinase inhibitor gamma		UP
comp123764_c0_seq1	cAMP-dependent protein kinase type I-alpha regulatory subunit			UP
comp126583_c5_seq1	cAMP-dependent protein kinase type II-alpha regulatory subunit	UP
comp116770_c2_seq1	cAMP-responsive element-binding protein-like 2	UP	UP
comp114035_c1_seq1	Cannabinoid receptor type 1A	UP
comp126227_c0_seq1	CAP-Gly domain-containing linker protein 1	UP
comp121859_c1_seq1	Caprin-1	UP
comp126060_c1_seq1	Caprin-1	UP
comp12096_c0_seq1	Capucin			UP
comp113443_c2_seq1	Carbohydrate sulfotransferase 12			UP
comp121568_c0_seq1	Carbohydrate sulfotransferase 14	UP				UP
comp114727_c0_seq1	Carbohydrate sulfotransferase 15	UP
comp113156_c0_seq1	Carbohydrate sulfotransferase 6	UP		UP
comp125003_c0_seq1	Carbohydrate sulfotransferase 7	UP
comp115441_c0_seq1	Carbonic anhydrase	UP
comp77382_c0_seq1	Carbonyl reductase [NADPH] 1		UP
comp120333_c4_seq1	Carboxypeptidase A1		UP
comp120333_c5_seq1	Carboxypeptidase B		UP
comp128530_c0_seq1	Carboxypeptidase D	UP
comp128285_c0_seq1	Carboxypeptidase E	UP	UP
comp97489_c1_seq1	Carboxypeptidase M	UP
comp121984_c0_seq1	Carboxypeptidase N catalytic chain	UP
comp125875_c2_seq1	Carboxy-terminal domain RNA polymerase II polypeptide A small phphatase 1		UP
comp123996_c2_seq1	Carboxy-terminal domain RNA polymerase II polypeptide A small phphatase 2	UP
comp129225_c2_seq1	Carnitine O-acetyltransferase	UP	UP
comp126295_c0_seq1	Carnitine O-acetyltransferase	UP
comp127327_c0_seq1	Carnitine O-acetyltransferase	UP
comp128919_c0_seq1	Carnitine O-palmitoyltransferase 1, liver isoform		UP			UP
comp124319_c0_seq1	Carnitine O-palmitoyltransferase 1, liver isoform	UP	UP
comp129461_c0_seq1	Carnitine O-palmitoyltransferase 1, liver isoform	UP		UP
comp122529_c0_seq1	Carnitine O-palmitoyltransferase 1, liver isoform			UP
comp126299_c0_seq1	Carnitine O-palmitoyltransferase 2, mitochondrial	UP
comp119832_c2_seq1	Cartilage intermediate layer protein 1	UP
comp123564_c0_seq1	Cartilage-associated protein					UP
comp128640_c1_seq1	CAS1 domain-containing protein 1	UP
comp122682_c5_seq1	Casein kinase I isoform alpha	UP
comp124443_c1_seq1	Casein kinase I isoform delta	UP
comp129415_c0_seq1	Casein kinase I isoform delta-B	UP
comp121835_c0_seq1	Casein kinase I isoform epsilon	UP	UP
comp125459_c2_seq1	Casein kinase I isoform gamma-1			UP
comp125381_c0_seq1	Casein kinase I isoform gamma-1	UP
comp125381_c1_seq1	Casein kinase I isoform gamma-2	UP
comp119134_c0_seq1	Casein kinase II subunit alpha	UP
comp119134_c3_seq1	Casein kinase II subunit alpha'		UP
comp129246_c0_seq1	Casein kinase II subunit alpha'	UP
comp119002_c0_seq1	Casein kinase II subunit beta	UP	UP
comp128480_c1_seq1	Caskin-2	UP
comp123004_c3_seq1	CASP8 and FADD-like apoptis regulator	UP
comp123702_c1_seq1	CASP8 associated protein 2			UP
comp123702_c2_seq1	CASP8 associated protein 2	UP
comp123897_c1_seq1	Caspase recruitment domain-containing protein 9	UP
comp119122_c0_seq1	Caspase-3	UP
comp123214_c1_seq1	Caspase-3	UP
comp123340_c1_seq1	Caspase-8	UP	UP	UP
comp123937_c0_seq1	Caspase-9	UP
comp121445_c0_seq1	Cat eye syndrome critical region protein 5 homolog	UP
comp123921_c0_seq1	Catalase	UP
comp113671_c0_seq1	Catechol O-methyltransferase			UP
comp128658_c0_seq1	Catenin alpha-1	UP
comp128658_c1_seq1	Catenin alpha-1	UP
comp120574_c1_seq1	Catenin beta-1	UP	UP			UP
comp120574_c2_seq1	Catenin beta-1	UP				UP
comp120574_c0_seq1	Catenin beta-1	UP	UP		UP
comp127622_c0_seq1	Catenin beta-1	UP
comp118781_c0_seq1	Cathepsin B	UP	UP
comp120976_c0_seq1	Cathepsin D	UP	UP
comp124790_c0_seq1	Cathepsin D	UP		UP
comp122989_c1_seq1	Cathepsin F	UP
comp118628_c3_seq1	Cathepsin H	UP
comp119415_c0_seq1	Cathepsin L1	UP	UP
comp127139_c0_seq1	Cathepsin S	UP	UP
comp127139_c2_seq1	Cathepsin S	UP
comp128096_c2_seq1	Cathepsin S	UP
comp118405_c0_seq1	Cathepsin Z	UP		UP
comp108670_c1_seq1	Cation transport regulator-like protein 1		UP
comp113057_c0_seq1	Cation transport regulator-like protein 1		UP
comp120247_c1_seq1	Cation-dependent manne-6-phphate receptor	UP		UP
comp126238_c0_seq1	Cationic amino acid transporter 3	UP
comp121978_c7_seq1	Cationic amino acid transporter 4			UP
comp97452_c1_seq1	Cationic trypsin	UP
comp119097_c0_seq1	Caveolin-1		UP
comp120873_c0_seq1	Caveolin-1		UP
comp115956_c0_seq1	Cbp/p300-interacting transactivator 2		UP
comp126445_c0_seq1	Cbp/p300-interacting transactivator 2	UP
comp115350_c0_seq1	C-C chemokine receptor type 2		UP
comp123376_c0_seq1	CCAAT/enhancer-binding protein gamma	UP
comp121620_c2_seq1	CCAAT/enhancer-binding protein zeta		UP
comp108483_c0_seq1	CCR4-NOT transcription complex subunit 1	UP
comp129831_c0_seq1	CCR4-NOT transcription complex subunit 1	UP
comp127628_c0_seq1	CCR4-NOT transcription complex subunit 10	UP
comp127106_c0_seq1	CCR4-NOT transcription complex subunit 2	UP
comp126949_c0_seq1	CCR4-NOT transcription complex subunit 3	UP
comp128204_c0_seq1	CCR4-NOT transcription complex subunit 3	UP
comp128876_c0_seq1	CCR4-NOT transcription complex subunit 4	UP
comp122002_c2_seq1	CCR4-NOT transcription complex subunit 6	UP
comp126826_c0_seq1	CCR4-NOT transcription complex subunit 6-like	UP
comp121430_c0_seq1	CCR4-NOT transcription complex subunit 8	UP
comp109980_c0_seq1	CD2 family receptor			UP
comp117301_c0_seq1	CD40 antigen precursor	UP
comp117561_c0_seq1	CD40 antigen precursor	UP
comp128455_c1_seq1	CD40 ligand	UP
comp126363_c1_seq1	CD63 antigen	UP
comp115827_c0_seq1	CD81 protein			UP
comp124636_c0_seq1	CD81 protein	UP
comp124020_c0_seq1	CD82 antigen	UP
comp117378_c0_seq1	CD9 antigen	UP	UP
comp117063_c0_seq1	CD99 molecule precursor	UP	UP	UP
comp125420_c0_seq1	CDC42 effector protein (Rho GTPase binding) 1				UP
comp121720_c0_seq1	Cdc42 effector protein 2	UP
comp119740_c0_seq1	Cdc42 GTPase-activating protein	UP
comp127232_c2_seq1	Cdc42-interacting protein 4 homolog					UP
comp127232_c3_seq1	Cdc42-interacting protein 4 homolog					UP
comp122604_c2_seq1	Cdc42-interacting protein 4 homolog	UP
comp118840_c2_seq1	CDGSH iron sulfur domain-containing protein 2	UP		UP
comp128043_c0_seq1	CDK5 and ABL1 enzyme substrate 1	UP
comp120751_c0_seq1	CDK5 and ABL1 enzyme substrate 2	UP		UP
comp105091_c1_seq1	CDK5 regulatory subunit-associated protein 1		UP
comp117013_c0_seq1	CDK5 regulatory subunit-associated protein 1-like 1		UP
comp114822_c0_seq1	CDK5 regulatory subunit-associated protein 3		UP
comp125899_c4_seq1	CDKN2AIP N-terminal-like protein				UP
comp124479_c0_seq1	Cell cycle checkpoint protein RAD17	UP
comp124540_c0_seq1	Cell cycle control protein 50A	UP
comp128190_c0_seq1	Cell cycle progression protein 1	UP
comp128474_c0_seq1	Cell cycle regulator Mat89Bb homolog		UP
comp121135_c1_seq1	Cell division control protein 42 homolog	UP
comp126861_c0_seq1	Cell division cycle and apoptis regulator protein 1	UP
comp128618_c0_seq1	Cell division cycle and apoptis regulator protein 1	UP
comp120572_c0_seq1	Cell division cycle protein 123 homolog	UP
comp128899_c1_seq1	Cell division cycle protein 16 homolog	UP	UP
comp120921_c2_seq1	Cell division cycle protein 23 homolog		UP
comp128392_c0_seq1	Cell division cycle protein 27 homolog	UP
comp124786_c0_seq1	Cell division cycle-associated protein 4	UP
comp124370_c1_seq1	Cell division protein kinase 11	UP
comp129310_c1_seq1	Cell division protein kinase 12	UP
comp125435_c2_seq1	Cell division protein kinase 13	UP
comp127869_c0_seq1	Cell division protein kinase 16	UP				UP
comp127022_c0_seq1	Cell division protein kinase 17	UP
comp119214_c0_seq1	Cell division protein kinase 7		UP
comp128927_c2_seq1	Cell division protein kinase 8					UP
comp121725_c0_seq1	Cell division protein kinase 9	UP				UP
comp117002_c0_seq1	Cellular nucleic acid-binding protein		UP
comp117876_c1_seq1	Cellular tumor antigen p53	UP
comp118949_c0_seq1	Centromal protein of 120 kDa	UP
comp129642_c0_seq1	Centromal protein of 170 kDa	UP
comp110305_c1_seq1	Centromal protein of 192 kDa	UP
comp129697_c2_seq1	Centromal protein of 192 kDa	UP
comp120971_c0_seq1	Centromal protein of 41 kDa	UP
comp122306_c2_seq1	Centromal protein of 97 kDa	UP
comp114205_c1_seq1	Centromal protein POC5	UP
comp115111_c0_seq1	Centromere protein K			UP
comp110240_c0_seq1	Centromere protein V		UP
comp122642_c0_seq1	centrosomal protein 68	UP
comp115146_c0_seq1	Cerebellar degeneration-related protein 2	UP
comp122136_c2_seq1	Ceruloplasmin					UP
comp117726_c1_seq1	C-factor					UP
comp124871_c2_seq1	Cflar protein	UP
comp126212_c0_seq1	cGMP-dependent protein kinase 1		UP
comp121989_c1_seq1	cGMP-inhibited 3',5'-cyclic phphodiesterase A			UP
comp127765_c1_seq1	cGMP-inhibited 3',5'-cyclic phphodiesterase B	UP
comp112028_c1_seq1	cGMP-specific 3',5'-cyclic phphodiesterase			UP
comp123422_c2_seq1	Chaperone activity of bc1 complex-like, mitochondrial	UP	UP
comp118472_c0_seq1	Chaperone activity of bc1 complex-like, mitochondrial	UP
comp115944_c0_seq1	Charged multivesicular body protein 1b	UP
comp116590_c0_seq1	Charged multivesicular body protein 2a	UP	UP
comp109987_c0_seq1	Charged multivesicular body protein 2b					UP
comp118396_c0_seq1	Charged multivesicular body protein 2b	UP
comp120590_c1_seq1	Charged multivesicular body protein 3	UP
comp118281_c1_seq1	Charged multivesicular body protein 6	UP	UP
comp108839_c0_seq1	chemokine CCL-C11a	UP
comp126320_c1_seq1	Chemokine receptor-like 1	UP
comp129601_c3_seq1	Chloride intracellular channel protein 1	UP
comp119848_c0_seq1	Chloride intracellular channel protein 2	UP
comp115667_c0_seq1	Cholesteryl ester transfer protein		UP	UP
comp125989_c3_seq1	Choline kinase alpha	UP		UP	UP
comp126374_c0_seq1	Choline transporter-like protein 2	UP	UP
comp126374_c1_seq1	Choline transporter-like protein 2	UP	UP
comp128962_c0_seq1	Choline transporter-like protein 2	UP	UP
comp125912_c0_seq1	Choline transporter-like protein 4	UP
comp122255_c2_seq1	Choline/ethanolaminephphotransferase 1		UP
comp121557_c3_seq1	Choline-phphate cytidylyltransferase A	UP
comp128416_c0_seq1	Choline-phphate cytidylyltransferase A	UP
comp127045_c0_seq1	Chondroitin sulfate glucuronyltransferase	UP
comp127195_c2_seq1	Chondroitin sulfate synthase 2	UP
comp119539_c0_seq1	Chondrolectin	UP
comp116848_c0_seq1	Chordin-like protein 2	UP			UP
comp120940_c1_seq1	Chromatin assembly factor 1 subunit B	UP
comp125503_c1_seq1	chromobox homolog 7a	UP	UP
comp124832_c1_seq1	chromobox homolog 8b	UP
comp122260_c1_seq1	Chromobox protein homolog 3	UP	UP	UP
comp119957_c1_seq1	Chromobox protein homolog 5	UP
comp115117_c1_seq1	Chromobox protein homolog 7			UP
comp125739_c1_seq1	Chromodomain-helicase-DNA-binding protein 1			UP		UP
comp117789_c1_seq1	Chromodomain-helicase-DNA-binding protein 4	UP
comp129125_c0_seq1	Chromodomain-helicase-DNA-binding protein 7	UP
comp126329_c0_seq1	Chromodomain-helicase-DNA-binding protein 8			UP
comp111492_c0_seq1	Chromodomain-helicase-DNA-binding protein 8	UP
comp111492_c1_seq1	Chromodomain-helicase-DNA-binding protein 8	UP
comp129564_c0_seq1	Chromodomain-helicase-DNA-binding protein 9	UP
comp122019_c0_seq1	Chromome transmission fidelity protein 18 homolog	UP
comp126433_c1_seq1	Chromome-associated kinesin KIF4A	UP
comp126433_c2_seq1	Chromome-associated kinesin KIF4A	UP
comp122098_c1_seq1	Chronic lymphocytic leukemia deletion region gene 6 protein homolog		UP
comp123218_c0_seq1	Chronic lymphocytic leukemia deletion region gene 6 protein homolog	UP
comp105392_c0_seq1	Chymotrypsin A		UP	UP
comp105391_c0_seq1	Chymotrypsin A		UP
comp58778_c1_seq1	Chymotrypsin B		UP
comp128028_c2_seq1	Cingulin-like protein 1	UP
comp126413_c0_seq1	Circadian locomoter output cycles protein kaput	UP
comp119222_c0_seq1	Cited3 protein	UP
comp126677_c0_seq1	Citrate synthase, mitochondrial	UP	UP
comp126677_c1_seq1	Citrate synthase, mitochondrial	UP
comp119826_c1_seq1	CKLF-like MARVEL transmembrane domain-containing protein 4			UP
comp117457_c0_seq1	CKLF-like MARVEL transmembrane domain-containing protein 6	UP
comp102027_c0_seq1	CKLF-like MARVEL transmembrane domain-containing protein 7	UP			UP
comp121863_c1_seq1	Class E basic helix-loop-helix protein 40	UP
comp125764_c0_seq1	Class E basic helix-loop-helix protein 41	UP		UP
comp77822_c1_seq1	Class I histocompatibility antigen, F10 alpha chain	UP	UP		UP
comp123039_c0_seq1	Clathrin heavy chain 1	UP				UP
comp129625_c2_seq1	Clathrin heavy chain 1			UP
comp120320_c7_seq1	Clathrin heavy chain 1	UP
comp123191_c1_seq1	Clathrin heavy chain 1	UP
comp126533_c1_seq1	Clathrin interactor 1	UP				UP
comp123603_c0_seq1	Clathrin interactor 1	UP
comp122698_c0_seq1	Clathrin light chain B	UP	UP			UP
comp127672_c0_seq1	Claudin domain-containing protein 1	UP
comp123889_c0_seq1	Claudin-12	UP
comp126479_c1_seq1	Claudin-19		UP
comp101962_c1_seq1	Claudin-6		UP
comp120205_c2_seq1	Claudin-like protein ZF4A22			UP
comp129261_c4_seq1	Cleavage and polyadenylation specificity factor subunit 1	UP
comp126581_c0_seq1	Cleavage and polyadenylation specificity factor subunit 3	UP	UP
comp119016_c2_seq1	Cleavage and polyadenylation specificity factor subunit 5		UP
comp122206_c0_seq1	Cleavage stimulation factor subunit 1		UP
comp120600_c0_seq1	Cleavage stimulation factor subunit 2		UP
comp127457_c1_seq1	Cleavage stimulation factor subunit 3	UP
comp125296_c0_seq1	Cleft lip and palate transmembrane protein 1 homolog	UP				UP
comp128001_c0_seq1	Cleft lip and palate transmembrane protein 1-like protein	UP
comp129591_c0_seq1	CLIP-associating protein 2	UP
comp121768_c0_seq1	Clusterin	UP
comp121768_c1_seq1	Clusterin	UP
comp129439_c0_seq1	C-Maf-inducing protein	UP
comp122600_c2_seq1	CMP-N-acetylneuraminate-beta-galactamide-alpha-2, 3-sialyltransferase 1				UP
comp127785_c3_seq1	CMP-N-acetylneuraminate-beta-galactamide-alpha-2, 3-sialyltransferase 2	UP		UP
comp127873_c0_seq1	C-myc promoter-binding protein	UP			UP
comp124928_c9_seq1	C-myc promoter-binding protein	UP
comp105629_c0_seq1	C-Myc-binding protein					UP
comp120556_c2_seq1	Coagulation factor V	UP
comp125767_c1_seq1	Coagulation factor VIII	UP	UP
comp125767_c2_seq1	Coagulation factor VIII			UP
comp116721_c0_seq1	Coagulation factor X	UP	UP
comp110789_c0_seq1	Coagulation factor X	UP
comp128150_c1_seq1	Coatomer subunit beta	UP	UP			UP
comp128150_c0_seq1	Coatomer subunit beta					UP
comp127924_c1_seq1	Coatomer subunit beta'	UP	UP			UP
comp126020_c0_seq1	Coatomer subunit delta	UP	UP
comp126773_c0_seq1	Coatomer subunit delta	UP
comp114155_c0_seq1	Coatomer subunit epsilon		UP			UP
comp128434_c0_seq1	Coatomer subunit gamma-2	UP
comp122156_c1_seq1	Coatomer subunit zeta-1	UP	UP	UP
comp119223_c0_seq1	Coatomer subunit zeta-1		UP
comp123266_c0_seq1	COBW domain-containing protein 1		UP
comp113628_c0_seq1	Cocaine- and amphetamine-regulated transcript protein			UP
comp123012_c6_seq1	Cocaine- and amphetamine-regulated transcript protein			UP
comp115470_c0_seq1	Codanin-1	UP
comp122625_c0_seq1	Coenzyme Q-binding protein COQ10 homolog B, mitochondrial	UP	UP
comp116251_c0_seq1	Cofilin-2		UP		UP
comp117548_c0_seq1	Cofilin-2		UP
comp122761_c3_seq1	Cohesin loading complex subunit SCC4 homolog	UP
comp123776_c0_seq1	Cohesin subunit SA-1	UP
comp127915_c0_seq1	Cohesin subunit SA-2	UP
comp128378_c1_seq1	Cohesin subunit SA-2	UP
comp127203_c2_seq1	Coiled-coil and C2 domain-containing protein 1A	UP
comp128395_c3_seq1	Coiled-coil and C2 domain-containing protein 1B	UP
comp118854_c0_seq1	Coiled-coil domain-containing protein 113	UP
comp111764_c0_seq1	Coiled-coil domain-containing protein 12		UP
comp128424_c0_seq1	Coiled-coil domain-containing protein 132	UP
comp127657_c0_seq1	Coiled-coil domain-containing protein 134				UP
comp125556_c0_seq1	Coiled-coil domain-containing protein 47	UP				UP
comp121065_c0_seq1	Coiled-coil domain-containing protein 51		UP
comp112472_c0_seq1	Coiled-coil domain-containing protein 56		UP
comp122545_c5_seq1	Coiled-coil domain-containing protein 6	UP
comp125484_c1_seq1	Coiled-coil domain-containing protein 6	UP
comp125920_c0_seq1	Coiled-coil domain-containing protein 61	UP
comp122634_c3_seq1	Coiled-coil domain-containing protein 80	UP				UP
comp122492_c1_seq1	Coiled-coil domain-containing protein 82	UP
comp116358_c0_seq1	Coiled-coil domain-containing protein 85C-A			UP
comp127943_c0_seq1	Coiled-coil domain-containing protein 9	UP
comp127250_c1_seq1	Coiled-coil domain-containing protein 97		UP
comp128013_c1_seq1	Coiled-coil-helix-coiled-coil-helix domain-containing protein 1	UP
comp104643_c0_seq1	Coiled-coil-helix-coiled-coil-helix domain-containing protein 7	UP
comp127519_c1_seq1	Cold shock domain-containing protein E1	UP		UP
comp122491_c1_seq1	Cold-inducible RNA-binding protein			UP
comp124716_c2_seq1	Cold-inducible RNA-binding protein B	UP	UP	UP
comp121414_c5_seq1	Collagen alpha-1(XXVIII) chain			UP	UP
comp128881_c1_seq1	Collagen alpha-2(IV) chain	UP
comp128064_c0_seq1	Collagen alpha-2(V) chain	UP
comp122644_c2_seq1	Collagen type IV alpha-3-binding protein	UP
comp128535_c1_seq1	Collagen type IV alpha-3-binding protein	UP
comp117803_c0_seq1	collagen XV alpha 1 chain	UP
comp117803_c1_seq1	collagen XV alpha 1 chain	UP
comp111975_c2_seq1	Collagenase 3	UP
comp58852_c0_seq1	Collagenase 3	UP
comp126923_c1_seq1	Collectin-12	UP	UP
comp120765_c1_seq1	colony stimulating factor 2 receptor, beta, low-affinity (granulocyte-macrophage) precursor	UP
comp127955_c2_seq1	colony stimulating factor 2 receptor, beta, low-affinity (granulocyte-macrophage) precursor	UP
comp124700_c0_seq1	COMM domain-containing protein 2				UP
comp105435_c1_seq1	Complement C1q subcomponent subunit A	UP
comp58807_c0_seq1	Complement C1q subcomponent subunit C			UP
comp122663_c0_seq1	Complement C1q tumor necris factor-related protein 1	UP		UP
comp113445_c1_seq1	Complement C1s subcomponent	UP
comp94562_c0_seq1	Complement C3					UP
comp128934_c6_seq1	Complement C3 (Fragment)	UP	UP	UP
comp128934_c0_seq1	Complement C3 (Fragment)		UP	UP
comp124771_c0_seq1	Complement C3 (Fragment)		UP
comp126016_c0_seq1	Complement C4	UP	UP	UP
comp127036_c0_seq1	Complement C4 (Fragments)	UP	UP
comp127036_c1_seq1	Complement C4-B	UP
comp116071_c0_seq1	Complement component C6	UP
comp126066_c0_seq1	Complement factor B	UP	UP	UP
comp126066_c1_seq1	Complement factor B	UP
comp124850_c0_seq1	Complement factor H	UP
comp125971_c2_seq1	complement factor H precursor	UP
comp123056_c3_seq1	Complement factor I		UP
comp127296_c4_seq1	Complement regulatory protein Crry	UP		UP
comp117635_c1_seq1	Complexin-3	UP
comp128382_c1_seq1	Condensin complex subunit 1	UP
comp118749_c0_seq1	Condensin complex subunit 2	UP
comp127228_c2_seq1	Condensin complex subunit 3	UP
comp121547_c0_seq1	Condensin-2 complex subunit H2	UP
comp123609_c0_seq1	Connective tissue growth factor	UP	UP
comp120050_c3_seq1	Connective tissue growth factor			UP
comp125472_c0_seq1	connector enhancer of kinase suppressor of ras 1	UP
comp106129_c1_seq1	conserved hypothetical protein				UP
comp110347_c2_seq1	conserved hypothetical protein				UP
comp128422_c0_seq1	Conserved oligomeric Golgi complex subunit 1	UP				UP
comp126658_c4_seq1	Conserved oligomeric Golgi complex subunit 2	UP
comp127917_c0_seq1	Conserved oligomeric Golgi complex subunit 3	UP
comp128613_c1_seq1	Conserved oligomeric Golgi complex subunit 4	UP	UP			UP
comp128214_c1_seq1	Conserved oligomeric Golgi complex subunit 5	UP	UP
comp129152_c0_seq1	Conserved oligomeric Golgi complex subunit 7	UP	UP
comp128970_c0_seq1	Constitutive coactivator of PPAR-gamma-like protein 1	UP
comp129533_c0_seq1	Constitutive coactivator of PPAR-gamma-like protein 2			UP
comp120987_c1_seq1	Contactin-2			UP
comp120826_c0_seq1	COP9 signalome complex subunit 1	UP
comp125545_c0_seq1	COP9 signalome complex subunit 2	UP	UP
comp121381_c0_seq1	COP9 signalome complex subunit 3				UP	UP
comp119995_c0_seq1	COP9 signalome complex subunit 4		UP
comp119786_c0_seq1	COP9 signalome complex subunit 5		UP
comp119352_c0_seq1	COP9 signalome complex subunit 7a					UP
comp127357_c0_seq1	Copine-1	UP
comp126045_c1_seq1	Copine-2	UP
comp125998_c1_seq1	Copine-8	UP		UP
comp117453_c0_seq1	Copper chaperone for superoxide dismutase				UP
comp128721_c1_seq1	Copper-transporting ATPase 1	UP
comp122380_c0_seq1	Core histone macro-H2A.2	UP
comp123468_c1_seq1	Coronin-1B	UP
comp121820_c0_seq1	Coronin-1C		UP
comp124484_c0_seq1	Coronin-1C	UP
comp128490_c0_seq1	Coronin-7	UP
comp116289_c0_seq1	Corticotropin-releasing factor-binding protein			UP
comp122607_c2_seq1	Corticteroid 11-beta-dehydrogenase isozyme 2	UP	UP
comp118320_c0_seq1	Counting factor associated protein D	UP
comp123140_c0_seq1	CpG-binding protein	UP	UP
comp124335_c1_seq1	CpG-binding protein		UP
comp105919_c2_seq1	Creatine kinase U-type, mitochondrial		UP
comp121641_c0_seq1	CREB/ATF bZIP transcription factor	UP	UP
comp127721_c0_seq1	CREB-binding protein			UP
comp118199_c1_seq1	CREB-binding protein	UP
comp128789_c2_seq1	CREB-binding protein	UP
comp129718_c1_seq1	CREB-binding protein	UP
comp122968_c1_seq1	CREB-regulated transcription coactivator 1	UP
comp124502_c0_seq1	Crk-like protein	UP
comp105095_c2_seq1	Crumbs homolog 1			UP
comp114163_c1_seq1	Cryptochrome-1	UP
comp120365_c3_seq1	Cryptochrome-1	UP
comp129353_c1_seq1	Cryptochrome-1	UP
comp127105_c0_seq1	Cryptochrome-2	UP
comp117798_c0_seq1	CST complex subunit STN1		UP
comp126909_c0_seq1	CTAGE family, member 5	UP
comp128269_c0_seq1	CTD small phphatase-like protein	UP
comp118083_c0_seq1	CTD small phphatase-like protein 2-A	UP
comp128845_c0_seq1	CTD small phphatase-like protein 2-A	UP
comp127196_c3_seq1	CTD small phphatase-like protein 2-B			UP
comp121761_c3_seq1	C-terminal-binding protein 1	UP
comp129444_c0_seq1	C-terminal-binding protein 1	UP
comp121819_c0_seq1	C-terminal-binding protein 2	UP
comp120895_c0_seq1	CTP synthase 1		UP
comp121497_c1_seq1	CTTNBP2 N-terminal-like protein	UP
comp116851_c0_seq1	C-type lectin domain family 11 member A		UP
comp119937_c1_seq1	C-type lectin domain family 14, member A precursor	UP	UP
comp127693_c2_seq1	CUG-BP- and ETR-3-like factor 1	UP		UP
comp116162_c0_seq1	Cullin-1	UP	UP
comp128572_c3_seq1	Cullin-1	UP	UP
comp125778_c0_seq1	Cullin-2	UP
comp125099_c2_seq1	Cullin-3	UP	UP
comp129164_c0_seq1	Cullin-3-B	UP	UP			UP
comp118282_c0_seq1	Cullin-3-B	UP
comp127555_c0_seq1	Cullin-4B	UP
comp129910_c1_seq1	Cullin-9	UP
comp129442_c0_seq1	Cullin-associated NEDD8-dissociated protein 1	UP
comp125624_c2_seq1	CWF19-like protein 1	UP
comp117676_c3_seq1	C-X-C chemokine receptor type 1	UP
comp119700_c4_seq1	C-X-C chemokine receptor type 3		UP
comp125157_c0_seq1	C-X-C chemokine receptor type 7	UP	UP
comp105562_c0_seq1	C-X-C motif chemokine 10	UP
comp120530_c1_seq1	Cyclic AMP-dependent transcription factor ATF-1	UP
comp119451_c0_seq1	Cyclic AMP-dependent transcription factor ATF-4	UP				UP
comp127266_c0_seq1	Cyclic AMP-dependent transcription factor ATF-6 alpha	UP
comp127621_c3_seq1	Cyclic AMP-dependent transcription factor ATF-7	UP			UP
comp124358_c2_seq1	Cyclic AMP-dependent transcription factor ATF-7	UP
comp125439_c2_seq1	cyclic AMP-responsive element-binding protein 3	UP				UP
comp122870_c2_seq1	Cyclic AMP-responsive element-binding protein 3-like protein 1				UP
comp127748_c0_seq1	Cyclic AMP-responsive element-binding protein 3-like protein 2	UP				UP
comp121862_c2_seq1	Cyclic AMP-responsive element-binding protein 3-like protein 4				UP
comp121100_c0_seq1	Cyclic AMP-responsive element-binding protein 5					UP
comp129489_c0_seq1	cyclin T2b	UP
comp127180_c1_seq1	Cyclin-C	UP
comp124308_c2_seq1	Cyclin-D-binding Myb-like transcription factor 1	UP
comp118551_c0_seq1	Cyclin-dependent kinase 2-associated protein 1	UP	UP		UP	UP
comp126617_c1_seq1	Cyclin-dependent kinase inhibitor 1	UP
comp120012_c0_seq1	Cyclin-dependent kinase inhibitor 1B	UP
comp122425_c1_seq1	Cyclin-dependent kinase inhibitor 1B	UP
comp107899_c0_seq1	Cyclin-dependent kinase inhibitor 2A			UP
comp128647_c0_seq1	Cyclin-G-associated kinase	UP
comp122476_c0_seq1	Cyclin-K	UP				UP
comp118767_c3_seq1	Cyclin-T2	UP
comp124000_c1_seq1	Cystathionine gamma-lyase	UP	UP
comp122989_c0_seq1	Cystatin	UP				UP
comp115572_c1_seq1	Cystatin	UP
comp59012_c0_seq1	Cystatin-B		UP
comp123201_c2_seq1	Cysteine and histidine-rich domain-containing protein 1		UP
comp85644_c0_seq1	Cysteine and histidine-rich domain-containing protein 1		UP
comp128309_c1_seq1	Cysteine and histidine-rich protein 1	UP
comp125026_c0_seq1	Cysteine desulfurase, mitochondrial	UP	UP			UP
comp116543_c0_seq1	Cysteine dioxygenase type 1		UP
comp127786_c1_seq1	Cysteine protease ATG4A	UP	UP
comp122076_c0_seq1	Cysteine protease ATG4B	UP	UP
comp124438_c0_seq1	Cysteine protease ATG4C	UP
comp123040_c1_seq1	Cysteine protease ATG4D	UP
comp115923_c0_seq1	Cysteine string protein			UP
comp118626_c0_seq1	Cysteine-rich hydrophobic domain 2 protein	UP
comp122324_c6_seq1	Cysteine-rich protein 2	UP
comp122324_c7_seq1	Cysteine-rich protein 2	UP
comp127568_c0_seq1	Cysteine-rich protein 2-binding protein	UP	UP
comp128732_c0_seq1	Cysteinyl-tRNA synthetase, cytoplasmic		UP
comp112969_c1_seq1	Cystine/glutamate transporter			UP		UP
comp118967_c1_seq1	Cystinin	UP
comp75565_c0_seq1	Cytidine deaminase	UP
comp127352_c2_seq1	Cytidine monophphate-N-acetylneuraminic acid hydroxylase	UP
comp127352_c5_seq1	Cytidine monophphate-N-acetylneuraminic acid hydroxylase	UP
comp129734_c0_seq1	Cytkeleton-associated protein 5	UP
comp112246_c0_seq1	Cytochrome b reductase 1	UP			UP
comp123969_c0_seq1	Cytochrome b-245 heavy chain	UP
comp105520_c0_seq1	Cytochrome b-245 light chain	UP
comp123513_c0_seq1	Cytochrome b5	UP	UP	UP
comp115882_c0_seq1	Cytochrome b5			UP
comp126057_c0_seq1	Cytochrome b5 reductase 4	UP
comp125605_c3_seq1	Cytochrome b-c1 complex subunit 1, mitochondrial	UP	UP
comp125605_c1_seq1	Cytochrome b-c1 complex subunit 1, mitochondrial		UP
comp120335_c0_seq1	Cytochrome b-c1 complex subunit 2, mitochondrial		UP
comp118491_c0_seq1	Cytochrome b-c1 complex subunit Rieske, mitochondrial		UP
comp111644_c0_seq1	Cytochrome c oxidase assembly protein COX11, mitochondrial		UP
comp118546_c0_seq1	Cytochrome c oxidase assembly protein COX15 homolog		UP
comp110196_c0_seq1	Cytochrome c oxidase assembly protein COX19	UP
comp112861_c0_seq1	Cytochrome c oxidase subunit 4 isoform 1, mitochondrial		UP
comp129710_c0_seq1	Cytochrome c oxidase subunit 7A-related protein, mitochondrial	UP	UP			UP
comp112605_c0_seq1	Cytochrome c oxidase subunit 7A-related protein, mitochondrial		UP
comp117619_c1_seq1	Cytochrome c oxidase subunit 7A-related protein, mitochondrial		UP
comp119773_c0_seq1	Cytochrome c1, heme protein, mitochondrial					UP
comp125292_c4_seq1	Cytochrome c-type heme lyase		UP
comp116247_c0_seq1	Cytochrome P450 1A1		UP	UP
comp121307_c1_seq1	Cytochrome P450 1A1		UP
comp124627_c0_seq1	Cytochrome P450 1B1	UP
comp122806_c0_seq1	Cytochrome P450 20A1		UP
comp128830_c0_seq1	Cytochrome P450 26B1				UP
comp126272_c1_seq1	Cytochrome P450 27C1			UP	UP
comp128681_c1_seq1	Cytochrome P450 2J2	UP	UP	UP
comp128681_c0_seq1	Cytochrome P450 2J2			UP
comp115127_c0_seq1	Cytochrome P450 2K1					UP
comp129867_c4_seq1	Cytochrome P450 2K1		UP	UP
comp123235_c1_seq1	Cytochrome P450 2U1	UP
comp124207_c0_seq1	Cytochrome P450 3A40	UP
comp89311_c0_seq1	Cytoglobin-2			UP
comp124454_c1_seq1	Cytohesin-1	UP
comp124282_c9_seq1	Cytohesin-2	UP
comp124282_c6_seq1	Cytohesin-4	UP
comp119177_c6_seq1	cytokine receptor family member b1			UP
comp122395_c0_seq1	Cytokine receptor-like factor 1	UP
comp119776_c1_seq1	Cytokine-inducible SH2-containing protein		UP
comp123074_c0_seq1	Cytol aminopeptidase		UP
comp121203_c0_seq1	Cytolic 5'-nucleotidase 1A		UP
comp118407_c1_seq1	Cytolic 5'-nucleotidase 1B	UP		UP
comp115785_c0_seq1	Cytolic 5'-nucleotidase 3		UP
comp123176_c0_seq1	Cytolic 5'-nucleotidase III	UP
comp119459_c0_seq1	Cytolic acyl coenzyme A thioester hydrolase	UP	UP
comp121435_c0_seq1	Cytolic endo-beta-N-acetylglucaminidase				UP
comp111693_c0_seq1	Cytolic Fe-S cluster assembly factor narfl	UP	UP
comp123258_c1_seq1	Cytolic non-specific dipeptidase	UP	UP
comp128596_c1_seq1	Cytolic phpholipase A2	UP		UP
comp115965_c1_seq1	Cytolic phpholipase A2	UP
comp124612_c0_seq1	Cytolic purine 5'-nucleotidase	UP	UP
comp123466_c5_seq1	Cytolic purine 5'-nucleotidase			UP
comp126934_c0_seq1	Cytolic purine 5'-nucleotidase	UP
comp122666_c0_seq1	Cytolic sulfotransferase 3			UP
comp119136_c0_seq1	Cytoplasmic aconitate hydratase	UP	UP	UP
comp128560_c2_seq1	Cytoplasmic dynein 1 intermediate chain 2		UP
comp113729_c0_seq1	Cytoplasmic dynein 1 intermediate chain 2			UP
comp127475_c1_seq1	Cytoplasmic dynein 1 light intermediate chain 1	UP	UP
comp128995_c0_seq1	Cytoplasmic FMR1-interacting protein 1 homolog	UP
comp121971_c6_seq1	Cytoplasmic polyadenylation element-binding protein 2	UP			UP
comp122237_c0_seq1	Cytoplasmic polyadenylation element-binding protein 4	UP		UP
comp122237_c2_seq1	Cytoplasmic polyadenylation element-binding protein 4			UP
comp120833_c0_seq1	Cytoplasmic protein NCK1	UP	UP	UP
comp129108_c3_seq1	Cytoplasmic protein NCK1	UP
comp125947_c2_seq1	Cytoplasmic protein NCK2	UP
comp114297_c0_seq1	cytoskeleton-associated protein 2-like	UP
comp128476_c1_seq1	Cytpin-A-A	UP
comp127469_c2_seq1	Cytpin-B	UP
comp113587_c0_seq1	D(2)-like dopamine receptor		UP
comp120377_c0_seq1	D-3-phphoglycerate dehydrogenase	UP
comp128088_c0_seq1	Dachshund homolog 1	UP
comp125204_c0_seq1	DAZ-associated protein 1	UP
comp125996_c1_seq1	DAZ-associated protein 2	UP	UP		UP	UP
comp117010_c0_seq1	DCN1-like protein 1	UP		UP
comp123390_c2_seq1	DCN1-like protein 3	UP
comp125131_c2_seq1	DCN1-like protein 4	UP	UP	UP	UP
comp113035_c0_seq1	DCN1-like protein 5	UP	UP			UP
comp123791_c2_seq1	DDB1- and CUL4-associated factor 10	UP	UP
comp125093_c5_seq1	DDB1- and CUL4-associated factor 11		UP
comp122849_c0_seq1	DDB1- and CUL4-associated factor 12	UP
comp113726_c0_seq1	DDB1- and CUL4-associated factor 13	UP	UP			UP
comp126486_c1_seq1	DDB1- and CUL4-associated factor 15	UP
comp123524_c1_seq1	DDB1- and CUL4-associated factor 4		UP
comp127276_c0_seq1	DDB1- and CUL4-associated factor 5	UP
comp128454_c5_seq1	DDB1- and CUL4-associated factor 6	UP	UP
comp128454_c2_seq1	DDB1- and CUL4-associated factor 6	UP
comp127069_c1_seq1	DDB1- and CUL4-associated factor 7	UP
comp123038_c1_seq1	DDB1- and CUL4-associated factor 8	UP
comp117669_c0_seq1	D-dopachrome decarboxylase-A	UP	UP
comp121521_c1_seq1	deafness, autosomal dominant 5	UP		UP
comp123457_c0_seq1	Death domain-associated protein 6	UP
comp114007_c0_seq1	Death-associated protein 1	UP				UP
comp129458_c1_seq1	Death-associated protein kinase 1	UP
comp123965_c1_seq1	Death-associated protein kinase 2	UP
comp126985_c0_seq1	Death-associated protein kinase 3	UP
comp125160_c0_seq1	Decaprenyl-diphphate synthase subunit 1	UP	UP
comp120981_c2_seq1	Dedd1 protein	UP
comp129847_c1_seq1	Dedicator of cytokinesis protein 10	UP
comp113808_c0_seq1	Dedicator of cytokinesis protein 3			UP
comp113808_c1_seq1	Dedicator of cytokinesis protein 3			UP
comp129116_c0_seq1	Dedicator of cytokinesis protein 4	UP
comp123813_c4_seq1	Dedicator of cytokinesis protein 7	UP
comp129624_c0_seq1	Dedicator of cytokinesis protein 7	UP
comp129835_c0_seq1	Dedicator of cytokinesis protein 8	UP
comp117158_c0_seq1	Dedicator of cytokinesis protein 9	UP
comp121470_c0_seq1	Dedicator of cytokinesis protein 9	UP
comp124849_c0_seq1	Dedicator of cytokinesis protein 9	UP
comp116152_c2_seq1	Defects in morphology protein 1 homolog	UP
comp123025_c0_seq1	Dehydrogenase/reductase SDR family member 1		UP
comp118470_c0_seq1	Dehydrogenase/reductase SDR family member 11			UP
comp119723_c0_seq1	Dehydrogenase/reductase SDR family member 12	UP	UP
comp107031_c0_seq1	Dehydrogenase/reductase SDR family member 13	UP	UP
comp118029_c1_seq1	Dehydrogenase/reductase SDR family member 4		UP
comp112406_c0_seq1	Deleted in malignant brain tumors 1 protein				UP
comp114999_c0_seq1	Delta(3,5)-Delta(2,4)-dienoyl-CoA isomerase, mitochondrial		UP
comp124755_c1_seq1	Delta-1-pyrroline-5-carboxylate synthetase	UP
comp121141_c1_seq1	Delta-aminolevulinic acid dehydratase	UP
comp124624_c2_seq1	Delta-like protein C	UP
comp126457_c0_seq1	Dematin	UP		UP
comp127333_c0_seq1	Dematin	UP
comp121780_c0_seq1	DENN domain-containing protein 1A	UP
comp123195_c1_seq1	DENN domain-containing protein 1B			UP
comp126799_c0_seq1	DENN domain-containing protein 2C	UP
comp124726_c4_seq1	DENN domain-containing protein 2D	UP		UP
comp124635_c0_seq1	DENN domain-containing protein 3	UP
comp124133_c0_seq1	DENN domain-containing protein 4B				UP
comp129302_c1_seq1	DENN domain-containing protein 4B	UP
comp116035_c0_seq1	Density-regulated protein				UP
comp122261_c1_seq1	Dentin matrix protein 4			UP
comp120797_c0_seq1	Deoxynucleotidyltransferase terminal-interacting protein 1	UP	UP
comp123410_c3_seq1	Deoxyribonuclease gamma		UP
comp117499_c0_seq1	Deoxyribonuclease-2-alpha	UP	UP
comp128394_c3_seq1	DEP domain-containing mTOR-interacting protein	UP
comp114099_c0_seq1	DEP domain-containing protein 4				UP
comp129349_c3_seq1	DEP domain-containing protein 5	UP
comp121629_c0_seq1	Derlin-1	UP	UP	UP		UP
comp121005_c1_seq1	Derlin-2		UP			UP
comp122668_c0_seq1	Derlin-2		UP
comp126536_c0_seq1	Dermatan-sulfate epimerase	UP
comp129430_c3_seq1	Desmoplakin			UP
comp121749_c1_seq1	Desmoplakin	UP
comp129536_c2_seq1	Desmoplakin	UP
comp123225_c0_seq1	Deubiquitinating protein VCIP135	UP
comp120214_c0_seq1	Developmentally-regulated GTP-binding protein 1	UP
comp118587_c0_seq1	Developmentally-regulated GTP-binding protein 2	UP				UP
comp118577_c1_seq1	Diablo homolog, mitochondrial	UP
comp127524_c3_seq1	Diacylglycerol kinase delta		UP		UP
comp129646_c1_seq1	Diacylglycerol kinase delta	UP	UP
comp126988_c0_seq1	Diacylglycerol kinase delta	UP
comp128593_c0_seq1	Diacylglycerol kinase zeta	UP
comp129253_c1_seq1	Diacylglycerol kinase zeta	UP
comp127446_c0_seq1	Diacylglycerol O-acyltransferase 2		UP
comp122742_c1_seq1	Diamine acetyltransferase 2	UP	UP
comp115856_c1_seq1	Differentially expressed in FDCP 8 homolog		UP
comp85178_c1_seq1	Digestive cysteine proteinase 3			UP
comp125734_c2_seq1	Dihydrolipoyl dehydrogenase, mitochondrial	UP
comp112372_c0_seq1	Dihydroorotate dehydrogenase, mitochondrial		UP
comp108643_c1_seq1	Dihydropyridine-sensitive L-type skeletal muscle calcium channel subunit alpha-1		UP
comp126306_c0_seq1	Dihydropyrimidinase-related protein 3	UP
comp125652_c0_seq1	Dimethyladenine transferase 2, mitochondrial	UP	UP
comp127645_c1_seq1	Dimethylaniline monooxygenase [N-oxide-forming] 5				UP
comp126832_c0_seq1	Dipeptidyl peptidase 1	UP
comp126055_c7_seq1	Dipeptidyl peptidase 2		UP
comp126394_c0_seq1	Dipeptidyl peptidase 3	UP	UP			UP
comp102916_c1_seq1	Dipeptidyl peptidase 4	UP
comp127689_c0_seq1	Dipeptidyl peptidase 9	UP
comp115590_c0_seq1	Diphthamide biynthesis protein 1				UP
comp125639_c0_seq1	Diphthamide biynthesis protein 2	UP	UP
comp120861_c4_seq1	DIS3-like exonuclease 2			UP		UP
comp126781_c0_seq1	Disabled homolog 2					UP
comp122560_c0_seq1	Disabled homolog 2-interacting protein			UP
comp122560_c2_seq1	Disabled homolog 2-interacting protein			UP
comp127330_c0_seq1	Disabled homolog 2-interacting protein	UP
comp126114_c3_seq1	Discoidin domain-containing receptor 2	UP
comp123335_c0_seq1	Discoidin, CUB and LCCL domain-containing protein 1	UP
comp126763_c0_seq1	Discoidin, CUB and LCCL domain-containing protein 2	UP
comp129659_c1_seq1	Disco-interacting protein 2 homolog B	UP
comp127753_c0_seq1	Disco-interacting protein 2 homolog C		UP
comp125376_c1_seq1	Disintegrin and metalloproteinase domain-containing protein 10	UP
comp127184_c0_seq1	Disintegrin and metalloproteinase domain-containing protein 10	UP
comp122135_c0_seq1	Disintegrin and metalloproteinase domain-containing protein 12	UP
comp128135_c1_seq1	Disintegrin and metalloproteinase domain-containing protein 17	UP
comp124259_c0_seq1	Disintegrin and metalloproteinase domain-containing protein 19	UP
comp122890_c0_seq1	Disintegrin and metalloproteinase domain-containing protein 28	UP
comp120704_c0_seq1	Disintegrin and metalloproteinase domain-containing protein 8	UP
comp127309_c2_seq1	Disintegrin and metalloproteinase domain-containing protein 8	UP
comp127202_c3_seq1	Disks large homolog 5					UP
comp129724_c0_seq1	Disks large homolog 5	UP
comp126353_c0_seq1	Dixin	UP
comp129839_c0_seq1	DmX-like protein 1	UP
comp129826_c0_seq1	DmX-like protein 2	UP
comp125927_c0_seq1	DNA (cytine-5)-methyltransferase 1	UP
comp121977_c0_seq1	DNA (cytosine-5)-methyltransferase 3B				UP
comp111485_c1_seq1	DNA excision repair protein ERCC-1	UP	UP
comp124150_c0_seq1	DNA ligase 3	UP	UP
comp119498_c1_seq1	DNA ligase 4	UP
comp123133_c0_seq1	DNA methyltransferase 1-associated protein 1	UP
comp123133_c1_seq1	DNA methyltransferase 1-associated protein 1	UP
comp126151_c1_seq1	DNA mismatch repair protein Msh2		UP
comp124239_c0_seq1	DNA polymerase beta		UP
comp121212_c1_seq1	DNA polymerase delta subunit 3	UP
comp121237_c0_seq1	DNA polymerase eta	UP	UP
comp123659_c0_seq1	DNA polymerase kappa	UP
comp119842_c0_seq1	DNA polymerase lambda	UP			UP
comp123318_c0_seq1	DNA polymerase sigma	UP
comp126452_c1_seq1	DNA repair protein RAD50	UP
comp129180_c0_seq1	DNA repair protein REV1	UP
comp128957_c0_seq1	DNA repair protein XRCC1	UP				UP
comp101210_c0_seq1	DNA repair protein XRCC3	UP
comp109343_c0_seq1	DNA replication complex GINS protein PSF2	UP
comp126420_c1_seq1	DNA replication factor Cdt1	UP
comp114695_c0_seq1	DNA replication licensing factor MCM8	UP			UP
comp124026_c1_seq1	DNA topoisomerase 1	UP
comp129598_c0_seq1	DNA topoisomerase 2-beta	UP
comp125411_c0_seq1	DNA topoisomerase 3-beta-1		UP			UP
comp120830_c0_seq1	DNA-(apurinic or apyrimidinic site) lyase		UP
comp127284_c2_seq1	DNA-binding protein inhibitor ID-2	UP	UP
comp117584_c0_seq1	DNA-binding protein inhibitor ID-3	UP	UP
comp128573_c0_seq1	DNA-binding protein RFX7	UP
comp122043_c0_seq1	DNA-binding protein SMUBP-2	UP
comp129670_c1_seq1	DNA-directed RNA polymerase I subunit RPA1	UP	UP
comp122133_c0_seq1	DNA-directed RNA polymerase I subunit RPA2				UP
comp125967_c0_seq1	DNA-directed RNA polymerase II subunit RPB1	UP		UP
comp128036_c2_seq1	DNA-directed RNA polymerase II subunit RPB1	UP
comp117479_c0_seq1	DNA-directed RNA polymerase II subunit RPB3		UP
comp117394_c0_seq1	DNA-directed RNA polymerase II subunit RPB7	UP	UP
comp118834_c0_seq1	DNA-directed RNA polymerase III subunit RPC2	UP
comp126794_c1_seq1	DNA-directed RNA polymerase III subunit RPC5	UP
comp118480_c0_seq1	DNA-directed RNA polymerase III subunit RPC9	UP	UP	UP
comp126658_c1_seq1	DNA-directed RNA polymerases I and III subunit RPAC1	UP	UP
comp118758_c2_seq1	DNA-directed RNA polymerases I, II, and III subunit RPABC1					UP
comp126166_c3_seq1	DnaJ homolog subfamily A member 1	UP		UP		UP
comp121520_c0_seq1	DnaJ homolog subfamily A member 2	UP
comp122421_c1_seq1	DnaJ homolog subfamily A member 2	UP
comp122421_c2_seq1	DnaJ homolog subfamily A member 2	UP
comp124580_c0_seq1	DnaJ homolog subfamily A member 3, mitochondrial		UP
comp121197_c0_seq1	DnaJ homolog subfamily A member 4	UP	UP	UP		UP
comp125153_c1_seq1	DnaJ homolog subfamily B member 1	UP	UP	UP	UP	UP
comp120679_c0_seq1	DnaJ homolog subfamily B member 1	UP	UP			UP
comp120606_c0_seq1	DnaJ homolog subfamily B member 11	UP		UP	UP
comp123291_c3_seq1	DnaJ homolog subfamily B member 12	UP
comp120615_c0_seq1	DnaJ homolog subfamily B member 4		UP
comp119850_c0_seq1	DnaJ homolog subfamily B member 6	UP	UP
comp120163_c0_seq1	DnaJ homolog subfamily B member 9	UP		UP		UP
comp119037_c1_seq1	DnaJ homolog subfamily B member 9	UP
comp127418_c1_seq1	DnaJ homolog subfamily C member 10	UP			UP	UP
comp125957_c0_seq1	DnaJ homolog subfamily C member 11	UP
comp128005_c0_seq1	DnaJ homolog subfamily C member 13	UP
comp127679_c4_seq1	DnaJ homolog subfamily C member 16		UP
comp122573_c2_seq1	DnaJ homolog subfamily C member 16				UP
comp125776_c1_seq1	DnaJ homolog subfamily C member 18	UP			UP
comp128801_c0_seq1	DnaJ homolog subfamily C member 2					UP
comp118669_c0_seq1	DnaJ homolog subfamily C member 25	UP
comp114246_c0_seq1	DnaJ homolog subfamily C member 27			UP
comp127497_c2_seq1	DnaJ homolog subfamily C member 3	UP	UP
comp128777_c0_seq1	DnaJ homolog subfamily C member 3	UP	UP
comp120624_c0_seq1	DnaJ homolog subfamily C member 5	UP
comp123961_c3_seq1	DnaJ homolog subfamily C member 7	UP
comp119432_c0_seq1	DnaJ homolog subfamily C member 9	UP	UP
comp124566_c4_seq1	docking protein 1	UP
comp118123_c0_seq1	docking protein 2	UP
comp114553_c0_seq1	Docking protein 6			UP
comp117114_c0_seq1	Dolichol phphate-manne biynthesis regulatory protein	UP
comp113342_c0_seq1	Dolichol-phphate mannyltransferase	UP	UP			UP
comp122131_c0_seq1	Dolichyl pyrophphate Man9GlcNAc2 alpha-1,3-glucyltransferase	UP				UP
comp122897_c0_seq1	Dolichyl-diphphooligaccharide--protein glycyltransferase 48 kDa subunit	UP	UP
comp125787_c0_seq1	Dolichyl-diphphooligaccharide--protein glycyltransferase subunit 1	UP				UP
comp123556_c5_seq1	Dolichyl-diphphooligaccharide--protein glycyltransferase subunit STT3B	UP	UP		UP
comp123556_c0_seq1	Dolichyl-diphphooligaccharide--protein glycyltransferase subunit STT3B	UP	UP
comp117818_c0_seq1	Dolichyl-phphate beta-glucyltransferase	UP
comp124863_c1_seq1	Double-strand-break repair protein rad21 homolog	UP	UP
comp129503_c1_seq1	double-stranded RNA-specific adenosine deaminase			UP
comp117352_c0_seq1	dTDP-D-gluce 4,6-dehydratase	UP	UP
comp127781_c0_seq1	Dual serine/threonine and tyrine protein kinase		UP
comp125364_c1_seq1	Dual specificity mitogen-activated protein kinase kinase 2	UP
comp125992_c7_seq1	Dual specificity mitogen-activated protein kinase kinase 2	UP
comp120219_c3_seq1	Dual specificity mitogen-activated protein kinase kinase 4	UP
comp123419_c0_seq1	Dual specificity mitogen-activated protein kinase kinase 5	UP
comp128562_c1_seq1	Dual specificity mitogen-activated protein kinase kinase 7			UP
comp125585_c0_seq1	Dual specificity protein kinase CLK2	UP	UP
comp116389_c0_seq1	Dual specificity protein kinase CLK2	UP
comp122598_c0_seq1	Dual specificity protein kinase CLK4		UP
comp115209_c0_seq1	Dual specificity protein phphatase 12				UP
comp115172_c0_seq1	Dual specificity protein phphatase 13 isoform MDSP		UP	UP
comp127011_c0_seq1	Dual specificity protein phphatase 16	UP	UP
comp116484_c1_seq1	Dual specificity protein phphatase 22-B					UP
comp128910_c2_seq1	Dual specificity protein phphatase 6	UP
comp125348_c1_seq1	Dual specificity protein phphatase 7	UP
comp127509_c0_seq1	Dual specificity protein phphatase CDC14A	UP
comp127722_c1_seq1	Dual specificity protein phphatase CDC14A	UP
comp117146_c0_seq1	Dual specificity testis-specific protein kinase 2			UP
comp124303_c0_seq1	Dual specificity testis-specific protein kinase 2	UP
comp129068_c1_seq1	Dual specificity testis-specific protein kinase 2	UP
comp122740_c0_seq1	Dual specificity tyrine-phphorylation-regulated kinase 1A	UP
comp124286_c0_seq1	Dual specificity tyrine-phphorylation-regulated kinase 1A	UP
comp128909_c0_seq1	Dual specificity tyrine-phphorylation-regulated kinase 2	UP		UP
comp127024_c0_seq1	Dual specificity tyrine-phphorylation-regulated kinase 4			UP
comp125065_c0_seq1	Dymeclin	UP
comp126279_c0_seq1	Dynactin subunit 2		UP
comp126896_c3_seq1	Dynactin subunit 3	UP
comp126722_c1_seq1	Dynamin-1-like protein		UP
comp121492_c1_seq1	Dynamin-2	UP
comp128705_c0_seq1	Dynamin-like 120 kDa protein, mitochondrial	UP	UP
comp113651_c1_seq1	Dynein light chain 1, axonemal	UP		UP
comp120135_c4_seq1	Dysbindin		UP
comp125470_c1_seq1	Dysbindin-A		UP
comp126906_c0_seq1	Dystrobrevin beta	UP
comp129857_c1_seq1	E1A-binding protein p400	UP
comp120033_c0_seq1	E3 SUMO-protein ligase CBX4	UP
comp125876_c0_seq1	E3 SUMO-protein ligase PIAS1	UP
comp127306_c0_seq1	E3 SUMO-protein ligase PIAS1	UP
comp126239_c1_seq1	E3 SUMO-protein ligase PIAS2	UP
comp126239_c4_seq1	E3 SUMO-protein ligase PIAS2	UP
comp129214_c0_seq1	E3 SUMO-protein ligase RanBP2	UP				UP
comp126215_c0_seq1	E3 SUMO-protein ligase RanBP2 (Fragment)	UP				UP
comp128500_c1_seq1	E3 SUMO-protein ligase RanBP2 (Fragment)		UP
comp120904_c2_seq1	E3 ubiquitin-protein ligase 41335	UP
comp121635_c0_seq1	E3 ubiquitin-protein ligase 41338					UP
comp121814_c0_seq1	E3 ubiquitin-protein ligase 41338	UP	UP
comp121814_c1_seq1	E3 ubiquitin-protein ligase 41338	UP	UP
comp129026_c0_seq1	E3 ubiquitin-protein ligase 41339	UP	UP
comp128774_c4_seq1	E3 ubiquitin-protein ligase 41341	UP
comp129182_c0_seq1	E3 ubiquitin-protein ligase Arkadia	UP
comp127849_c0_seq1	E3 ubiquitin-protein ligase BRE1B	UP
comp128602_c0_seq1	E3 ubiquitin-protein ligase CBL-B	UP
comp97519_c0_seq1	E3 ubiquitin-protein ligase HECTD1	UP			UP
comp129866_c0_seq1	E3 ubiquitin-protein ligase HECTD1	UP
comp127403_c1_seq1	E3 ubiquitin-protein ligase HUWE1	UP
comp128341_c1_seq1	E3 ubiquitin-protein ligase HUWE1	UP
comp128360_c0_seq1	E3 ubiquitin-protein ligase Itchy	UP				UP
comp128360_c2_seq1	E3 ubiquitin-protein ligase Itchy	UP
comp125329_c1_seq1	E3 ubiquitin-protein ligase Itchy homolog	UP				UP
comp128360_c1_seq1	E3 ubiquitin-protein ligase Itchy homolog	UP
comp126571_c0_seq1	E3 ubiquitin-protein ligase LNX	UP
comp122959_c0_seq1	E3 ubiquitin-protein ligase LRSAM1	UP
comp128467_c2_seq1	E3 ubiquitin-protein ligase MARCH7	UP
comp123550_c1_seq1	E3 ubiquitin-protein ligase Mdm2	UP
comp128662_c0_seq1	E3 ubiquitin-protein ligase mib1	UP
comp125025_c6_seq1	E3 ubiquitin-protein ligase MYLIP-A	UP
comp128924_c0_seq1	E3 ubiquitin-protein ligase NEDD4-like	UP
comp129106_c2_seq1	E3 ubiquitin-protein ligase NEDD4-like	UP
comp128820_c3_seq1	E3 ubiquitin-protein ligase NRDP1	UP
comp127850_c0_seq1	E3 ubiquitin-protein ligase RFWD2	UP
comp124001_c0_seq1	E3 ubiquitin-protein ligase RING2	UP
comp116588_c0_seq1	E3 ubiquitin-protein ligase RNF128	UP	UP
comp128169_c0_seq1	E3 ubiquitin-protein ligase RNF12-A	UP
comp123093_c7_seq1	E3 ubiquitin-protein ligase RNF167	UP
comp121805_c0_seq1	E3 ubiquitin-protein ligase RNF168		UP
comp118515_c0_seq1	E3 ubiquitin-protein ligase RNF19A	UP
comp129376_c0_seq1	E3 ubiquitin-protein ligase RNF19A	UP
comp127952_c0_seq1	E3 ubiquitin-protein ligase RNF216	UP
comp115967_c0_seq1	E3 ubiquitin-protein ligase SHPRH	UP			UP
comp122788_c3_seq1	E3 ubiquitin-protein ligase SMURF2	UP
comp127378_c1_seq1	E3 ubiquitin-protein ligase synoviolin	UP
comp128024_c0_seq1	E3 ubiquitin-protein ligase TRAF7	UP
comp122266_c0_seq1	E3 ubiquitin-protein ligase TRIM33	UP
comp123164_c0_seq1	E3 ubiquitin-protein ligase TRIM33	UP
comp127416_c0_seq1	E3 ubiquitin-protein ligase TRIM33	UP
comp124752_c0_seq1	E3 ubiquitin-protein ligase TRIM37	UP			UP
comp124431_c0_seq1	E3 ubiquitin-protein ligase TRIM41	UP
comp123416_c1_seq1	E3 ubiquitin-protein ligase TRIM63		UP
comp129301_c0_seq1	E3 ubiquitin-protein ligase UBR1	UP
comp129301_c1_seq1	E3 ubiquitin-protein ligase UBR1	UP
comp129796_c1_seq1	E3 ubiquitin-protein ligase UBR2	UP
comp129756_c0_seq1	E3 ubiquitin-protein ligase UBR3	UP
comp129878_c0_seq1	E3 ubiquitin-protein ligase UBR4	UP
comp129913_c0_seq1	E3 ubiquitin-protein ligase UBR5	UP
comp129913_c1_seq1	E3 ubiquitin-protein ligase UBR5	UP
comp129913_c2_seq1	E3 ubiquitin-protein ligase UBR5	UP
comp125504_c1_seq1	E3 ubiquitin-protein ligase UHRF1	UP
comp115330_c0_seq1	Early growth response protein 2b	UP
comp128680_c3_seq1	Echinoderm microtubule-associated protein-like 1	UP	UP
comp129058_c0_seq1	Echinoderm microtubule-associated protein-like 1	UP
comp129009_c2_seq1	Echinoderm microtubule-associated protein-like 3	UP
comp119430_c0_seq1	Ecotropic viral integration site 5 protein homolog	UP
comp126312_c1_seq1	Ectonucleide triphphate diphphohydrolase 4	UP			UP
comp125448_c0_seq1	Ectonucleotide pyrophphatase/phphodiesterase family member 4	UP
comp118529_c0_seq1	Ectonucleotide pyrophphatase/phphodiesterase family member 6	UP	UP	UP
comp118442_c0_seq1	EF-hand domain-containing protein D1	UP	UP
comp124918_c3_seq1	EF-hand domain-containing protein D2			UP
comp127797_c3_seq1	EF-hand domain-containing protein KIAA0494		UP
comp118444_c0_seq1	EGF, latrophilin seven transmembrane domain-containing protein 1	UP	UP
comp121870_c0_seq1	EGF-containing fibulin-like extracellular matrix protein 2	UP
comp120017_c1_seq1	Egl nine homolog 3		UP
comp119794_c0_seq1	EH domain-containing protein 1	UP	UP	UP		UP
comp126556_c2_seq1	EH domain-containing protein 1	UP	UP
comp126238_c1_seq1	EH domain-containing protein 3			UP
comp109168_c0_seq1	Elastase-1		UP	UP
comp124095_c0_seq1	ELAV-like protein 1	UP	UP	UP
comp124445_c0_seq1	ELAV-like protein 1-B	UP	UP
comp125326_c2_seq1	Electrogenic sodium bicarbonate cotransporter 1				UP
comp127947_c2_seq1	Electrogenic sodium bicarbonate cotransporter 1			UP
comp128914_c1_seq1	Electron transfer flavoprotein subunit alpha, mitochondrial	UP	UP
comp118237_c0_seq1	Electron transfer flavoprotein subunit beta		UP
comp127402_c3_seq1	Electron transfer flavoprotein-ubiquinone oxidoreductase, mitochondrial	UP
comp124803_c5_seq1	ELL-associated factor 1	UP
comp122275_c11_seq1	ELL-associated factor 2	UP	UP			UP
comp122338_c0_seq1	ELMO domain-containing protein 2	UP
comp124728_c6_seq1	Elongation factor 1-alpha 2	UP
comp118986_c2_seq1	Elongation factor 2	UP	UP		UP
comp128075_c0_seq1	Elongation factor 2		UP
comp118986_c0_seq1	Elongation factor 2	UP
comp118986_c1_seq1	Elongation factor 2	UP
comp121398_c0_seq1	Elongation factor G, mitochondrial		UP
comp125604_c1_seq1	Elongation factor Tu GTP-binding domain-containing protein 1	UP
comp121733_c0_seq1	Elongation factor Tu, mitochondrial	UP	UP
comp119929_c2_seq1	Elongation of very long chain fatty acids protein 1	UP	UP
comp97238_c0_seq1	Elongation of very long chain fatty acids protein 4		UP
comp126100_c1_seq1	Elongation of very long chain fatty acids protein 6					UP
comp122827_c1_seq1	Elongator complex protein 3	UP	UP			UP
comp122827_c0_seq1	Elongator complex protein 3	UP
comp126667_c2_seq1	Embigin	UP		UP
comp126667_c1_seq1	embigin precursor	UP
comp122472_c0_seq1	Endogenous retrovirus A receptor				UP
comp112380_c0_seq1	Endonuclease G, mitochondrial		UP
comp121276_c0_seq1	Endophilin-A3	UP	UP
comp121239_c1_seq1	Endophilin-B2	UP	UP		UP
comp118372_c0_seq1	Endophilin-B2	UP
comp124507_c0_seq1	Endoplasmic reticulum aminopeptidase 1	UP
comp127737_c1_seq1	Endoplasmic reticulum aminopeptidase 2		UP
comp125269_c0_seq1	Endoplasmic reticulum lectin 1	UP
comp127312_c1_seq1	Endoplasmic reticulum mannyl-oligaccharide 1,2-alpha-mannidase	UP
comp125628_c0_seq1	Endoplasmic reticulum resident protein 44	UP				UP
comp112237_c0_seq1	Endoplasmic reticulum-Golgi intermediate compartment protein 2				UP
comp126086_c0_seq1	Endoplasmic reticulum-Golgi intermediate compartment protein 2	UP
comp127399_c0_seq1	Endoplasmin		UP
comp122159_c1_seq1	endothelial cell adhesion molecule a precursor	UP
comp116540_c0_seq1	Endothelial cell-specific molecule 1	UP
comp124346_c2_seq1	Endothelin-1 receptor	UP		UP
comp128212_c3_seq1	Endothelin-converting enzyme 1	UP
comp127526_c1_seq1	Endothelin-converting enzyme 2			UP
comp124333_c0_seq1	Enhancer of filamentation 1	UP
comp129862_c0_seq1	Enhancer of mRNA-decapping protein 4	UP
comp128409_c1_seq1	Enhancer of polycomb homolog 1	UP
comp119385_c0_seq1	Enhancer of rudimentary homolog	UP	UP
comp112034_c0_seq1	Ependymin					UP
comp124824_c0_seq1	Ephrin-A1	UP
comp113758_c0_seq1	Epidermal differentiation-specific protein	UP
comp124806_c0_seq1	Epidermal growth factor receptor	UP
comp128502_c0_seq1	Epidermal growth factor receptor substrate 15	UP
comp129308_c1_seq1	Epidermal growth factor receptor substrate 15-like 1	UP
comp124035_c3_seq1	Epidermal growth factor-like protein 7		UP
comp108274_c0_seq1	Epidermal retinol dehydrogenase 2		UP
comp110133_c0_seq1	Epidermal retinol dehydrogenase 2		UP
comp113452_c0_seq1	Epididymal secretory protein E1	UP
comp125342_c0_seq1	Epididymis-specific alpha-mannidase	UP
comp77897_c0_seq1	Epimerase family protein SDR39U1	UP	UP	UP
comp128634_c1_seq1	Epithelial discoidin domain-containing receptor 1	UP
comp112509_c0_seq1	Epithelial membrane protein 2				UP
comp116907_c1_seq1	Epithelial membrane protein 2	UP
comp128090_c1_seq1	Epithelial splicing regulatory protein 1				UP
comp114776_c0_seq1	Epoxide hydrolase 1		UP
comp122654_c5_seq1	Epsilon-sarcoglycan	UP
comp129648_c0_seq1	epsin, partial	UP
comp127913_c0_seq1	Epsin-2	UP
comp128581_c1_seq1	Epsin-3	UP
comp123143_c0_seq1	Equilibrative nucleide transporter 1	UP	UP		UP
comp124091_c1_seq1	Equilibrative nucleide transporter 1	UP
comp121429_c3_seq1	Equilibrative nucleide transporter 2	UP	UP	UP
comp125497_c0_seq1	ER degradation-enhancing alpha-mannidase-like 1	UP		UP
comp125119_c0_seq1	ER degradation-enhancing alpha-mannidase-like 3	UP				UP
comp128808_c0_seq1	ER degradation-enhancing alpha-mannidase-like 3	UP
comp123020_c0_seq1	ER lumen protein retaining receptor 2	UP	UP			UP
comp129832_c0_seq1	ERBB receptor feedback inhibitor 1	UP
comp123026_c0_seq1	Erlin-1	UP
comp119492_c1_seq1	Erlin-2	UP	UP		UP
comp123767_c1_seq1	ERO1-like protein alpha	UP	UP		UP
comp119739_c1_seq1	ERO1-like protein beta	UP		UP
comp105992_c0_seq1	Erythrocyte band 7 integral membrane protein	UP
comp119550_c0_seq1	Erythrocyte band 7 integral membrane protein	UP
comp125175_c1_seq1	Erythroid differentiation-related factor 1	UP	UP
comp125175_c0_seq1	Erythroid differentiation-related factor 1		UP
comp125074_c0_seq1	erythropoietin-receptor	UP
comp105785_c0_seq1	ES1 protein homolog, mitochondrial		UP
comp124446_c5_seq1	ES1 protein homolog, mitochondrial	UP
comp121958_c0_seq1	ESF1 homolog	UP
comp113326_c0_seq1	Ester hydrolase C11orf54 homolog	UP
comp124031_c2_seq1	Estradiol 17-beta-dehydrogenase 12-A			UP	UP
comp117966_c0_seq1	Estradiol 17-beta-dehydrogenase 12-B	UP
comp125770_c3_seq1	Estrogen receptor beta-2					UP
comp121969_c1_seq1	Estrogen-related receptor gamma			UP
comp126739_c0_seq1	Ethanolamine kinase 1			UP
comp128336_c0_seq1	Ethanolamine kinase 1	UP
comp121365_c1_seq1	Ethanolamine-phphate cytidylyltransferase					UP
comp126803_c0_seq1	Ethanolaminephphotransferase 1	UP		UP		UP
comp125203_c6_seq1	ETS domain-containing protein Elk-3	UP
comp125350_c0_seq1	ETS domain-containing transcription factor ERF	UP
comp121877_c1_seq1	ETS domain-containing transcription factor PEA3	UP
comp125268_c0_seq1	ETS translocation variant 5	UP
comp127638_c0_seq1	ETS translocation variant 5	UP
comp118687_c0_seq1	ets variant gene 2		UP
comp124596_c0_seq1	ETS-related transcription factor Elf-2	UP
comp124804_c3_seq1	ETS-related transcription factor Elf-2	UP
comp128448_c2_seq1	ETS-related transcription factor Elf-4	UP
comp124375_c0_seq1	Eukaroytic elongation factor 2 kinase		UP			UP
comp121845_c0_seq1	Eukaryotic initiation factor 4A-I	UP	UP			UP
comp124028_c0_seq1	Eukaryotic initiation factor 4A-II	UP
comp122641_c0_seq1	Eukaryotic initiation factor 4A-III		UP
comp123671_c0_seq1	Eukaryotic peptide chain release factor GTP-binding subunit ERF3A	UP	UP			UP
comp127289_c0_seq1	Eukaryotic peptide chain release factor GTP-binding subunit ERF3B	UP	UP
comp127903_c2_seq1	Eukaryotic peptide chain release factor subunit 1	UP				UP
comp119574_c0_seq1	Eukaryotic translation elongation factor 1 epsilon-1		UP
comp127539_c0_seq1	Eukaryotic translation initiation factor 1A, X-chromomal		UP			UP
comp112627_c0_seq1	Eukaryotic translation initiation factor 1A, X-chromomal		UP
comp118068_c0_seq1	Eukaryotic translation initiation factor 2 subunit 1		UP
comp118962_c6_seq1	Eukaryotic translation initiation factor 2 subunit 2		UP			UP
comp120762_c1_seq1	Eukaryotic translation initiation factor 2 subunit 3		UP
comp115343_c0_seq1	Eukaryotic translation initiation factor 2A	UP
comp122754_c1_seq1	Eukaryotic translation initiation factor 3 subunit A	UP
comp126489_c1_seq1	Eukaryotic translation initiation factor 3 subunit B	UP	UP
comp121188_c0_seq1	Eukaryotic translation initiation factor 3 subunit J-A		UP
comp120620_c2_seq1	Eukaryotic translation initiation factor 3 subunit L	UP	UP
comp129279_c0_seq1	Eukaryotic translation initiation factor 4 gamma 1	UP
comp126488_c2_seq1	Eukaryotic translation initiation factor 4 gamma 2	UP				UP
comp126488_c3_seq1	Eukaryotic translation initiation factor 4 gamma 2	UP				UP
comp128110_c0_seq1	Eukaryotic translation initiation factor 4 gamma 2	UP				UP
comp129682_c1_seq1	Eukaryotic translation initiation factor 4 gamma 3		UP
comp127958_c2_seq1	Eukaryotic translation initiation factor 4 gamma 3	UP
comp129682_c0_seq1	Eukaryotic translation initiation factor 4 gamma 3	UP
comp124177_c0_seq1	Eukaryotic translation initiation factor 4B	UP
comp115862_c0_seq1	Eukaryotic translation initiation factor 4E		UP	UP
comp128081_c0_seq1	Eukaryotic translation initiation factor 4E transporter	UP
comp122587_c0_seq1	Eukaryotic translation initiation factor 4E type 3	UP	UP
comp124537_c2_seq1	Eukaryotic translation initiation factor 4E-binding protein 2	UP
comp124305_c1_seq1	Eukaryotic translation initiation factor 4E-binding protein 3-like	UP
comp125046_c1_seq1	Eukaryotic translation initiation factor 5		UP			UP
comp121446_c1_seq1	Eukaryotic translation initiation factor 5		UP
comp105566_c0_seq1	Eukaryotic translation initiation factor 5A-1	UP		UP	UP	UP
comp114767_c0_seq1	Eukaryotic translation initiation factor 5A-1	UP	UP
comp118839_c1_seq1	Eukaryotic translation initiation factor 5A-1	UP
comp120517_c0_seq1	Eukaryotic translation initiation factor 6	UP
comp117056_c0_seq1	Evolutionarily conserved signaling intermediate in Toll pathway, mitochondrial		UP
comp121775_c2_seq1	Excitatory amino acid transporter 1		UP		UP
comp121775_c0_seq1	Excitatory amino acid transporter 1		UP
comp121775_c1_seq1	Excitatory amino acid transporter 1				UP
comp129141_c1_seq1	Exocyst complex component 1		UP
comp129141_c0_seq1	Exocyst complex component 1	UP
comp128889_c0_seq1	Exocyst complex component 3	UP
comp117712_c1_seq1	Exocyst complex component 3-like protein		UP
comp126654_c0_seq1	Exocyst complex component 3-like protein 2	UP
comp127615_c0_seq1	Exocyst complex component 5	UP	UP
comp117702_c0_seq1	Exome complex exonuclease RRP41		UP
comp118044_c0_seq1	Exome complex exonuclease RRP42		UP
comp120123_c0_seq1	Exome complex exonuclease RRP44	UP
comp128518_c0_seq1	Exome component 10	UP
comp127427_c0_seq1	Exonuclease 3'-5' domain-containing protein 2		UP		UP
comp128708_c1_seq1	Exportin-1	UP	UP
comp127942_c0_seq1	Exportin-1	UP
comp127942_c1_seq1	Exportin-1	UP
comp128676_c1_seq1	Exportin-2	UP				UP
comp129170_c0_seq1	Exportin-4	UP			UP
comp122868_c0_seq1	Exportin-5	UP	UP		UP
comp127605_c1_seq1	Exportin-6	UP
comp128180_c0_seq1	Exportin-7	UP	UP
comp129595_c0_seq1	Exportin-T	UP
comp124053_c0_seq1	Extended synaptotagmin-1			UP
comp127667_c0_seq1	Extin-2	UP	UP
comp127911_c0_seq1	Extin-like 3			UP
comp125367_c0_seq1	Extracellular matrix protein FRAS1				UP
comp127861_c1_seq1	Eyes absent homolog 3	UP
comp125433_c1_seq1	Eyes absent homolog 4	UP
comp123920_c3_seq1	Ezrin	UP
comp129802_c0_seq1	FACT complex subunit SSRP1					UP
comp115522_c0_seq1	FACT complex subunit SSRP1	UP
comp122279_c1_seq1	Fanconi anemia group J protein	UP
comp125123_c3_seq1	Fanconi anemia group M protein	UP
comp121849_c2_seq1	Fanconi anemia, complementation group M	UP
comp126385_c2_seq1	Far upstream element-binding protein 1	UP		UP		UP
comp128517_c0_seq1	Far upstream element-binding protein 2	UP			UP
comp126558_c0_seq1	Far upstream element-binding protein 3	UP
comp124036_c2_seq1	Farnesyl pyrophphate synthase	UP
comp112363_c1_seq1	Fas apoptotic inhibitory molecule 2			UP
comp121338_c0_seq1	Fas apoptotic inhibitory molecule 2	UP
comp129616_c1_seq1	Fas-activated serine/threonine kinase	UP
comp123319_c0_seq1	FAS-associated factor 1	UP
comp128049_c0_seq1	FAS-associated factor 2	UP				UP
comp122136_c1_seq1	Fascin	UP
comp122211_c0_seq1	FAST kinase domain-containing protein 2	UP
comp119761_c0_seq1	Fat storage-inducing transmembrane protein 2		UP
comp129898_c0_seq1	Fatty acid synthase	UP	UP		UP
comp113134_c0_seq1	Fatty acid-binding protein, heart	UP	UP
comp113139_c1_seq1	Fatty acid-binding protein, heart		UP
comp110385_c0_seq1	Fatty acid-binding protein, liver	UP
comp129140_c0_seq1	Fatty acyl-CoA reductase 1	UP
comp118350_c3_seq1	Fatty aldehyde dehydrogenase		UP
comp127116_c0_seq1	Fatty aldehyde dehydrogenase	UP
comp127116_c1_seq1	Fatty aldehyde dehydrogenase	UP
comp126618_c0_seq1	Fatty-acid amide hydrolase 2-A				UP
comp125522_c0_seq1	F-box only protein 11	UP
comp128762_c2_seq1	F-box only protein 11	UP
comp122306_c0_seq1	F-box only protein 2	UP	UP
comp121668_c0_seq1	F-box only protein 28	UP	UP		UP
comp118256_c2_seq1	F-box only protein 3	UP
comp121067_c0_seq1	F-box only protein 30		UP		UP
comp127049_c0_seq1	F-box only protein 31	UP
comp123332_c0_seq1	F-box only protein 32	UP	UP
comp128449_c2_seq1	F-box only protein 34	UP
comp122214_c0_seq1	F-box only protein 4	UP
comp123576_c0_seq1	F-box only protein 42				UP
comp125833_c0_seq1	F-box only protein 46	UP	UP
comp118417_c0_seq1	F-box only protein 48	UP
comp115575_c0_seq1	F-box only protein 7		UP
comp129001_c2_seq1	F-box only protein 9		UP
comp123288_c0_seq1	F-box/LRR-repeat protein 14	UP
comp126333_c0_seq1	F-box/LRR-repeat protein 14	UP
comp127490_c0_seq1	F-box/LRR-repeat protein 20	UP
comp122592_c1_seq1	F-box/LRR-repeat protein 3	UP	UP
comp122592_c2_seq1	F-box/LRR-repeat protein 3	UP
comp127559_c0_seq1	F-box/LRR-repeat protein 5	UP
comp116558_c0_seq1	F-box/LRR-repeat protein 8	UP
comp123545_c0_seq1	F-box/WD repeat-containing protein 11	UP	UP
comp124911_c0_seq1	F-box/WD repeat-containing protein 7	UP
comp123230_c1_seq1	F-box/WD repeat-containing protein 9		UP		UP
comp126593_c0_seq1	F-box-like/WD repeat-containing protein TBL1X	UP	UP
comp119039_c6_seq1	F-box-like/WD repeat-containing protein TBL1XR1	UP
comp118905_c0_seq1	FCH and double SH3 domains protein 2		UP
comp129639_c0_seq1	FCH domain only protein 1	UP
comp126548_c0_seq1	Feline leukemia virus subgroup C receptor-related protein 1	UP
comp121388_c4_seq1	Feline leukemia virus subgroup C receptor-related protein 2				UP
comp126711_c0_seq1	FERM domain-containing protein 4A			UP
comp128334_c2_seq1	FERM domain-containing protein 4B	UP
comp124574_c0_seq1	FERM domain-containing protein 6	UP			UP
comp100167_c1_seq1	FERM domain-containing protein 6-like				UP
comp128933_c1_seq1	FERM domain-containing protein 8	UP
comp127619_c3_seq1	FERM, RhoGEF and pleckstrin domain-containing protein 1			UP
comp121244_c4_seq1	Ferredoxin-fold anticodon-binding domain-containing protein 1	UP
comp117365_c0_seq1	Ferritin, heavy subunit		UP
comp121833_c2_seq1	Ferrochelatase, mitochondrial	UP	UP		UP
comp115504_c0_seq1	fetuin long form		UP	UP
comp58787_c0_seq1	fetuin long form		UP
comp124582_c3_seq1	FGFR1 oncogene partner	UP
comp118801_c1_seq1	FGFR1 oncogene partner 2 homolog		UP
comp121876_c0_seq1	FH1/FH2 domain-containing protein 3	UP
comp120352_c0_seq1	fibrinogen alpha chain precursor	UP	UP	UP
comp110512_c0_seq1	Fibrinogen beta chain	UP	UP	UP
comp115771_c2_seq1	Fibroblast growth factor 11		UP
comp129468_c0_seq1	Fibroblast growth factor receptor 2	UP
comp122108_c0_seq1	Fibroblast growth factor receptor substrate 2	UP			UP
comp104568_c0_seq1	Fibroblast growth factor receptor substrate 2	UP
comp104531_c2_seq1	Fibroblast growth factor-binding protein 1			UP
comp118319_c3_seq1	Fibrocystin-L	UP
comp123023_c2_seq1	Fibroleukin	UP
comp129573_c0_seq1	Fibronectin	UP
comp114886_c0_seq1	Fibronectin (Fragment)	UP
comp124632_c0_seq1	Fibronectin type III and SPRY domain-containing protein 1		UP
comp108964_c1_seq1	Fibronectin type-III domain-containing protein 3a	UP
comp129667_c1_seq1	Fibronectin type-III domain-containing protein 3a	UP
comp121422_c0_seq1	Fibronectin type-III domain-containing protein C4orf31 homolog	UP
comp123989_c0_seq1	Fibulin-5					UP
comp123989_c1_seq1	Fibulin-5	UP
comp129833_c0_seq1	Filamin-A			UP
comp129833_c1_seq1	Filamin-A	UP
comp126621_c0_seq1	Filamin-C		UP
comp127825_c0_seq1	Filamin-C		UP
comp119913_c3_seq1	Filamin-C			UP
comp105415_c0_seq1	Fin bud initiation factor		UP			UP
comp124979_c1_seq1	Fizzy-related protein homolog	UP	UP
comp119041_c0_seq1	Flap endonuclease 1-B	UP
comp118918_c0_seq1	Flavin reductase	UP
comp127729_c2_seq1	Flotillin-1	UP
comp122202_c0_seq1	Flotillin-2a			UP
comp117918_c0_seq1	Folate transporter 1	UP		UP
comp129421_c2_seq1	Folliculin-interacting protein 1	UP	UP
comp129421_c4_seq1	Folliculin-interacting protein 1	UP
comp125812_c2_seq1	Folliculin-interacting protein 2	UP
comp126081_c1_seq1	Follistatin-related protein 1	UP	UP	UP
comp107818_c4_seq1	Forkhead box protein G1			UP
comp112201_c1_seq1	Forkhead box protein I2-A				UP
comp128196_c0_seq1	Forkhead box protein K1	UP
comp117755_c0_seq1	Forkhead box protein K2	UP
comp125139_c1_seq1	Forkhead box protein K2	UP
comp125377_c0_seq1	Forkhead box protein K2	UP
comp126007_c2_seq1	Forkhead box protein N3					UP
comp129132_c1_seq1	Forkhead box protein O1	UP				UP
comp116346_c0_seq1	Forkhead box protein O1					UP
comp129779_c0_seq1	Forkhead box protein O3					UP
comp128736_c0_seq1	Forkhead box protein P1-B	UP
comp124383_c1_seq1	Forkhead box protein P4	UP			UP
comp121669_c0_seq1	Formin-2	UP
comp110998_c0_seq1	Formin-binding protein 1			UP
comp127120_c1_seq1	Formin-binding protein 1-like		UP
comp128427_c0_seq1	Formin-binding protein 4	UP
comp125758_c0_seq1	Formin-like protein 1	UP
comp121453_c0_seq1	Formin-like protein 2			UP
comp124492_c0_seq1	Four and a half LIM domains protein 3	UP
comp125707_c0_seq1	Fragile X mental retardation protein 1 homolog B	UP
comp126332_c0_seq1	Fragile X mental retardation syndrome-related protein 1	UP
comp127932_c1_seq1	Fragile X mental retardation syndrome-related protein 1	UP
comp122009_c0_seq1	Free fatty acid receptor 3	UP
comp122783_c2_seq1	Friend leukemia integration 1 transcription factor	UP
comp116946_c2_seq1	Frizzled-6	UP
comp124984_c1_seq1	Frizzled-7-A	UP
comp117953_c0_seq1	Fructe-1,6-bisphphatase 1				UP
comp110778_c0_seq1	Fructe-1,6-bisphphatase isozyme 2		UP
comp121456_c0_seq1	Fructe-bisphphate aldolase A	UP
comp121456_c2_seq1	Fructe-bisphphate aldolase B		UP
comp123832_c1_seq1	Fructe-bisphphate aldolase C	UP
comp123883_c0_seq1	FtsJ methyltransferase domain-containing protein 1	UP
comp125355_c2_seq1	Fumarate hydratase, mitochondrial		UP
comp126303_c0_seq1	Fumarylacetoacetase		UP
comp126303_c1_seq1	Fumarylacetoacetase		UP
comp119640_c0_seq1	FUN14 domain-containing protein 1	UP	UP	UP
comp118738_c0_seq1	FUN14 domain-containing protein 1	UP	UP
comp114649_c0_seq1	FXYD domain-containing ion transport regulator 3	UP	UP
comp128508_c0_seq1	FYVE and coiled-coil domain-containing protein 1	UP		UP
comp129502_c0_seq1	FYVE, RhoGEF and PH domain-containing protein 3	UP
comp127561_c1_seq1	FYVE, RhoGEF and PH domain-containing protein 5	UP
comp116957_c2_seq1	FYVE, RhoGEF and PH domain-containing protein 6			UP
comp116957_c4_seq1	FYVE, RhoGEF and PH domain-containing protein 6			UP
comp127485_c0_seq1	G patch domain and KOW motifs-containing protein	UP				UP
comp123691_c0_seq1	G patch domain-containing protein 2	UP
comp113716_c0_seq1	G patch domain-containing protein 3	UP
comp123941_c0_seq1	G protein pathway suppressor 2	UP
comp123856_c0_seq1	G protein-coupled receptor 56 precursor			UP
comp124846_c2_seq1	G protein-coupled receptor kinase 5			UP
comp127153_c3_seq1	G protein-coupled receptor kinase 5			UP
comp125722_c1_seq1	G/T mismatch-specific thymine DNA glycylase	UP	UP
comp124742_c1_seq1	G1/S-specific cyclin-D1	UP
comp125736_c5_seq1	GA-binding protein alpha chain	UP
comp124059_c0_seq1	GA-binding protein subunit beta-1	UP
comp117544_c2_seq1	Galacte-3-O-sulfotransferase 4			UP
comp118452_c0_seq1	Galactocerebridase	UP
comp120306_c0_seq1	Galactocerebridase	UP
comp115536_c0_seq1	Galactokinase					UP
comp111127_c0_seq1	Galectin-3	UP
comp115832_c0_seq1	Galectin-8	UP
comp125788_c0_seq1	Galectin-9	UP
comp127301_c4_seq1	Galectin-related protein	UP
comp119425_c1_seq1	Galectin-related protein B			UP
comp129166_c0_seq1	Gamma-adducin	UP
comp11839_c0_seq1	Gamma-aminobutyric acid receptor subunit pi			UP
comp119662_c0_seq1	Gamma-aminobutyric acid receptor subunit pi			UP
comp106445_c0_seq1	Gamma-aminobutyric acid receptor-associated protein	UP	UP
comp116471_c1_seq1	Gamma-aminobutyric acid receptor-associated protein	UP
comp121491_c3_seq1	Gamma-aminobutyric acid type B receptor subunit 2			UP
comp126487_c3_seq1	Gamma-glutamyl hydrolase	UP		UP
comp117095_c0_seq1	Gamma-glutamylcyclotransferase		UP
comp121069_c0_seq1	Gamma-glutamyltransferase 5			UP
comp120470_c0_seq1	Gamma-glutamyltransferase 5	UP
comp106137_c0_seq1	Gamma-sarcoglycan	UP
comp124963_c2_seq1	Gamma-secretase subunit Aph-1b	UP	UP			UP
comp125311_c0_seq1	Gamma-secretase subunit Aph-1b	UP
comp126876_c1_seq1	Gamma-soluble NSF attachment protein	UP
comp125409_c1_seq1	Gamma-tubulin complex component 2	UP	UP
comp126937_c1_seq1	Gamma-tubulin complex component 3	UP
comp119297_c0_seq1	Gamma-tubulin complex component 6				UP
comp112383_c0_seq1	Gamma-tubulin complex component 6	UP
comp119865_c1_seq1	Gangliide-induced differentiation-associated protein 2	UP	UP	UP
comp108203_c1_seq1	Gap junction alpha-1 protein		UP	UP
comp111217_c0_seq1	Gap junction alpha-4 protein	UP
comp104462_c1_seq1	gap junction beta-3 protein				UP
comp114659_c0_seq1	Gap junction Cx32.2 protein	UP
comp125825_c1_seq1	GATA-binding factor 2	UP
comp123354_c0_seq1	GATS-like protein 1	UP
comp126599_c2_seq1	GC-rich sequence DNA-binding factor homolog	UP
comp119262_c0_seq1	GDNF family receptor alpha-1					UP
comp103239_c0_seq1	GDNF-inducible zinc finger protein 1	UP	UP
comp124246_c0_seq1	Gelsolin	UP	UP
comp124419_c0_seq1	Gelsolin	UP
comp127059_c1_seq1	Gelsolin	UP
comp123418_c1_seq1	Gem-associated protein 8	UP
comp118481_c0_seq1	Geminin	UP	UP
comp127244_c0_seq1	General receptor for phphoinitides 1-associated scaffold protein	UP
comp88731_c2_seq1	General transcription factor 3C polypeptide 4		UP
comp126819_c0_seq1	General transcription factor IIH subunit 1	UP	UP			UP
comp119038_c0_seq1	General transcription factor IIH subunit 2		UP
comp118988_c0_seq1	General vesicular transport factor p115	UP
comp119410_c2_seq1	Genetic suppressor element 1	UP
comp122008_c1_seq1	Genetic suppressor element 1	UP
comp123557_c1_seq1	Gephyrin	UP
comp122155_c0_seq1	Geranylgeranyl pyrophphate synthase		UP
comp125531_c0_seq1	Germ cell-less protein-like 1	UP
comp122888_c4_seq1	GH3 domain-containing protein	UP
comp127481_c3_seq1	Gig2-like protein CauD	UP			UP
comp113219_c1_seq1	Glomulin	UP	UP
comp124406_c0_seq1	Glucamine-6-phphate isomerase 2	UP	UP
comp124966_c1_seq1	Glucamine--fructe-6-phphate aminotransferase [isomerizing] 1	UP
comp124769_c1_seq1	Gluce 1,6-bisphphate synthase			UP
comp124656_c0_seq1	Gluce-6-phphate 1-dehydrogenase	UP
comp125192_c1_seq1	Gluce-6-phphate isomerase	UP	UP
comp124263_c3_seq1	Gluce-6-phphate translocase		UP
comp127761_c1_seq1	Glucidase 2 subunit beta	UP	UP
[truncated: 13,372 more rows]
