# Supplementary material for: Transcriptome Analysis to Identify Cold-Responsive Genes in Amur Carp (Cyprinus carpio haematopterus)
Source: PLoS One. 2015 Jun 22;10(6):e0130526. doi: 10.1371/journal.pone.0130526 (PMC4476670; doi:10.1371/journal.pone.0130526)
Supplement: S3 Table — (XLS) [file pone.0130526.s004.xls]

## Sheet: 工作表1
Seq_Name	Annotation	13℃ vs 20℃-all UP	5℃ vs 20℃-all UP	Seq_Name	Annotation		13℃ vs 20℃-all down	5℃ vs 20℃-all down
comp115723_c0_seq1	10 kDa heat shock protein, mitochondrial		UP	comp121555_c2_seq1	60S ribomal protein L29		DOWN
comp124702_c0_seq1	26S proteasome non-ATPase regulatory subunit 11		UP	comp110458_c0_seq1	Adenylate kinase isoenzyme 1			DOWN
comp127481_c1_seq1	60 kDa heat shock protein, mitochondrial		UP	comp124599_c1_seq1	B-cell CLL/lymphoma 7 protein family member B			DOWN
comp127575_c0_seq1	60S ribome subunit biogenesis protein NIP7 homolog		UP	comp126946_c2_seq1	Choline dehydrogenase, mitochondrial			DOWN
comp118184_c3_seq1	83 kDa heat shock protein		UP	comp129451_c0_seq1	Chromodomain-helicase-DNA-binding protein 3			DOWN
comp114087_c0_seq1	Acyl-CoA desaturase		UP	comp54022_c0_seq1	DnaJ homolog subfamily C member 28			DOWN
comp121834_c3_seq1	Adiponectin receptor protein 1		UP	comp114749_c0_seq1	hypothetical protein		DOWN
comp126622_c4_seq1	ADP-ribylation factor 1		UP	comp124532_c4_seq1	hypothetical protein			DOWN
comp127098_c0_seq1	Anamorsin		UP	comp124153_c1_seq1	hypothetical protein			DOWN
comp122389_c0_seq1	Annexin A11		UP	comp123673_c1_seq1	hypothetical protein			DOWN
comp127769_c1_seq1	ATP-binding cassette sub-family B member 6, mitochondrial		UP	comp120728_c0_seq1	hypothetical protein			DOWN
comp126563_c0_seq1	BAG family molecular chaperone regulator 3		UP	comp119260_c6_seq1	hypothetical protein			DOWN
comp112939_c1_seq1	Barrier-to-autointegration factor	UP		comp117420_c0_seq1	hypothetical protein			DOWN
comp58783_c0_seq1	Basic leucine zipper and W2 domain-containing protein 1-A		UP	comp116840_c0_seq1	hypothetical protein			DOWN
comp119403_c2_seq1	Bcl-2-like protein 1		UP	comp120637_c2_seq1	Ig kappa chain C region		DOWN
comp117211_c0_seq1	Bifunctional purine biynthesis protein PURH		UP	comp129547_c0_seq1	lysine (K)-specific demethylase 6B, b			DOWN
comp115755_c1_seq1	BolA-like protein 3		UP	comp122791_c1_seq1	Lysine-specific histone demethylase 1B			DOWN
comp117842_c0_seq1	Calcyclin-binding protein		UP	comp122617_c0_seq1	Max dimerization protein 1			DOWN
comp124104_c0_seq1	Calnexin		UP	comp129816_c1_seq1	Myin heavy chain, fast skeletal muscle		DOWN
comp124980_c0_seq1	Calumenin-A		UP	comp122807_c0_seq1	pol-like protein			DOWN
comp122698_c0_seq1	Clathrin light chain B		UP	comp116994_c1_seq1	PREDICTED: collagen alpha-3(IX) chain-like			DOWN
comp125296_c0_seq1	Cleft lip and palate transmembrane protein 1 homolog		UP	comp121707_c0_seq1	PREDICTED: GTPase IMAP family member 8-like, partial			DOWN
comp126016_c0_seq1	Complement C4	UP		comp95435_c0_seq1	PREDICTED: otogelin		DOWN	DOWN
comp118551_c0_seq1	Cyclin-dependent kinase 2-associated protein 1		UP	comp118829_c0_seq1	Protein polybromo-1			DOWN
comp59012_c0_seq1	Cystatin-B		UP	comp127412_c2_seq1	Proto-oncogene c-F		DOWN
comp125026_c0_seq1	Cysteine desulfurase, mitochondrial		UP	comp125931_c0_seq1	Storkhead-box protein 2			DOWN
comp125996_c1_seq1	DAZ-associated protein 2		UP	comp124159_c0_seq1	Transcription initiation factor TFIID subunit 6			DOWN
comp113035_c0_seq1	DCN1-like protein 5		UP	comp119078_c0_seq1	Transmembrane and coiled-coil domain-containing protein 6			DOWN
comp114099_c0_seq1	DEP domain-containing protein 4		UP	comp124676_c0_seq1	uncharacterized protein LOC791193			DOWN
comp121629_c0_seq1	Derlin-1		UP	comp123915_c0_seq1	Zinc finger protein 384			DOWN
comp114695_c0_seq1	DNA replication licensing factor MCM8		UP
comp126166_c3_seq1	DnaJ homolog subfamily A member 1		UP
comp121197_c0_seq1	DnaJ homolog subfamily A member 4		UP
comp125153_c1_seq1	DnaJ homolog subfamily B member 1	UP	UP
comp120679_c0_seq1	DnaJ homolog subfamily B member 1		UP
comp118986_c2_seq1	Elongation factor 2		UP
comp118986_c0_seq1	Elongation factor 2		UP
comp126803_c0_seq1	Ethanolaminephphotransferase 1		UP
comp121845_c0_seq1	Eukaryotic initiation factor 4A-I		UP
comp123671_c0_seq1	Eukaryotic peptide chain release factor GTP-binding subunit ERF3A		UP
comp127903_c2_seq1	Eukaryotic peptide chain release factor subunit 1		UP
comp127539_c0_seq1	Eukaryotic translation initiation factor 1A, X-chromomal		UP
comp112627_c0_seq1	Eukaryotic translation initiation factor 1A, X-chromomal		UP
comp105566_c0_seq1	Eukaryotic translation initiation factor 5A-1		UP
comp119762_c0_seq1	Exome complex exonuclease RRP45		UP
comp126548_c0_seq1	Feline leukemia virus subgroup C receptor-related protein 1		UP
comp127481_c3_seq1	Gig2-like protein CauD	UP
comp117046_c0_seq1	Glutamate [NMDA] receptor-associated protein 1		UP
comp117046_c0_seq1	glutamate [NMDA] receptor-associated protein 1		UP
comp120943_c0_seq1	GSK3-beta interaction protein		UP
comp122236_c0_seq1	Heat shock 70 kDa protein		UP
comp118103_c0_seq1	Heat shock 70 kDa protein 13		UP
comp127676_c0_seq1	Heat shock 70 kDa protein 4		UP
comp126742_c2_seq1	Heat shock 70 kDa protein 4L		UP
comp126512_c0_seq1	Heat shock cognate 71 kDa protein		UP
comp119525_c0_seq1	Heat shock protein 105 kDa		UP
comp114018_c3_seq1	Heat shock protein beta-1		UP
comp118184_c2_seq1	Heat shock protein HSP 90-alpha 1		UP
comp119025_c1_seq1	High mobility group protein B3		UP
comp115658_c0_seq1	Hsp70-binding protein 1		UP
comp121000_c4_seq1	Protein arginine methyltransferase 1	UP	UP
comp116547_c3_seq1	hypothetical protein	UP	UP
comp124783_c5_seq1	hypothetical protein	UP
comp123574_c0_seq1	hypothetical protein	UP
comp120792_c0_seq1	hypothetical protein	UP
comp118261_c5_seq1	hypothetical protein	UP
comp117955_c0_seq1	hypothetical protein	UP
comp114505_c0_seq1	hypothetical protein	UP
comp114015_c0_seq1	hypothetical protein	UP
comp109311_c1_seq1	hypothetical protein	UP
comp99550_c1_seq1	hypothetical protein		UP
comp99550_c0_seq1	hypothetical protein		UP
comp98654_c0_seq1	hypothetical protein		UP
comp96859_c0_seq1	hypothetical protein		UP
comp77795_c0_seq1	hypothetical protein		UP
comp77461_c0_seq1	hypothetical protein		UP
comp128997_c3_seq1	hypothetical protein		UP
comp128997_c1_seq1	hypothetical protein		UP
comp128997_c0_seq1	hypothetical protein		UP
comp127903_c1_seq1	hypothetical protein		UP
comp127495_c2_seq1	hypothetical protein		UP
comp126195_c1_seq1	hypothetical protein		UP
comp126116_c0_seq1	hypothetical protein		UP
comp125580_c0_seq1	hypothetical protein		UP
comp125026_c1_seq1	hypothetical protein		UP
comp123439_c2_seq1	hypothetical protein		UP
comp123006_c0_seq1	hypothetical protein		UP
comp122440_c1_seq1	hypothetical protein		UP
comp121979_c0_seq1	hypothetical protein		UP
comp121777_c4_seq1	hypothetical protein		UP
comp121429_c2_seq1	hypothetical protein		UP
comp120465_c0_seq1	hypothetical protein		UP
comp120312_c1_seq1	hypothetical protein		UP
comp119655_c0_seq1	hypothetical protein		UP
comp119646_c0_seq1	hypothetical protein		UP
comp118613_c0_seq1	hypothetical protein		UP
comp118603_c0_seq1	hypothetical protein		UP
comp117977_c1_seq1	hypothetical protein		UP
comp117792_c1_seq1	hypothetical protein		UP
comp117792_c0_seq1	hypothetical protein		UP
comp117035_c0_seq1	hypothetical protein		UP
comp116547_c1_seq1	hypothetical protein		UP
comp116523_c0_seq1	hypothetical protein		UP
comp115916_c1_seq1	hypothetical protein		UP
comp114045_c0_seq1	hypothetical protein		UP
comp114017_c0_seq1	hypothetical protein		UP
comp112423_c0_seq1	hypothetical protein		UP
comp112351_c1_seq1	hypothetical protein		UP
comp112303_c0_seq1	hypothetical protein		UP
comp111946_c1_seq1	hypothetical protein		UP
comp109713_c1_seq1	hypothetical protein		UP
comp109703_c1_seq1	hypothetical protein		UP
comp102384_c0_seq1	hypothetical protein		UP
comp101849_c0_seq1	hypothetical protein		UP
comp114084_c0_seq1	hypothetical protein Csp_D29560	UP
comp113561_c0_seq1	hypothetical protein HMPREF9553_00243, partial	UP
comp117389_c0_seq1	Hypoxanthine-guanine phphoribyltransferase		UP
comp118108_c0_seq1	Inositol-3-phosphate synthase 1-A	UP	UP
comp118278_c0_seq1	Interferon-induced GTP-binding protein MxE	UP
comp122838_c0_seq1	Interferon-induced protein with tetratricopeptide repeats 1	UP
comp129160_c0_seq1	Interferon-induced, double-stranded RNA-activated protein kinase	UP
comp116621_c0_seq1	interferon-inducible protein Gig1	UP
comp125970_c2_seq1	Kelch-like ECH-associated protein 1		UP
comp125970_c0_seq1	Kelch-like ECH-associated protein 1		UP
comp125362_c7_seq1	LanC-like protein 1	UP	UP
comp129188_c0_seq1	LETM1 domain-containing protein LETM2, mitochondrial		UP
comp124086_c2_seq1	Lipid phphate phphohydrolase 1		UP
comp124651_c4_seq1	Lysozyme g	UP
comp117653_c1_seq1	Metalloproteinase inhibitor 2		UP
comp119260_c7_seq1	MHC class I antigen		UP
comp126054_c1_seq1	Microprocessor complex subunit DGCR8		UP
comp126054_c0_seq1	Microprocessor complex subunit DGCR8		UP
comp118090_c1_seq1	Mimitin, mitochondrial		UP
comp115817_c1_seq1	Mitochondrial import inner membrane translocase subunit Tim17-A	UP
comp128624_c0_seq1	MORC family CW-type zinc finger protein 3	UP
comp122249_c1_seq1	Mpv17-like protein 2		UP
comp118206_c0_seq1	NFU1 iron-sulfur cluster scaffold homolog, mitochondrial		UP
comp125667_c0_seq1	Nicotinamide phphoribyltransferase		UP
comp123255_c0_seq1	Peptidyl-prolyl cis-trans isomerase FKBP5		UP
comp121241_c0_seq1	Peptidyl-prolyl cis-trans isomerase FKBP9		UP
comp117736_c0_seq1	Peroxiredoxin-1		UP
comp125200_c0_seq1	Peroxisomal biogenesis factor 19	UP
comp125501_c5_seq1	Phphatidylinitol 3-kinase regulatory subunit gamma		UP
comp122572_c5_seq1	Phphatidylserine decarboxylase proenzyme		UP
comp126207_c0_seq1	Phphatidylserine synthase 2		UP
comp118137_c0_seq1	Phpholipase DDHD2		UP
comp120104_c0_seq1	PREDICTED: apoptosis-enhancing nuclease-like		UP
comp129456_c1_seq1	PREDICTED: E3 ubiquitin-protein ligase TRIM39-like	UP
comp121821_c0_seq1	PREDICTED: GTPase IMAP family member 4-like	UP
comp120185_c0_seq1	PREDICTED: hypothetical protein LOC100001663		UP
comp128751_c0_seq1	PREDICTED: hypothetical protein LOC100002463		UP
comp119775_c0_seq1	PREDICTED: hypothetical protein LOC100535007, partial		UP
comp109906_c1_seq1	PREDICTED: hypothetical protein LOC100692257		UP
comp117206_c0_seq1	PREDICTED: hypothetical protein LOC100700780		UP
comp117627_c1_seq1	PREDICTED: hypothetical protein LOC562659	UP
comp121229_c0_seq1	PREDICTED: hypothetical protein LOC565999		UP
comp123749_c1_seq1	PREDICTED: malignant fibrous histiocytoma-amplified sequence 1-like	UP
comp120488_c1_seq1	PREDICTED: protein POF1B		UP
comp113638_c0_seq1	PREDICTED: putative reverse-transcriptase-like protein-like	UP
comp123019_c0_seq1	PREDICTED: transcription factor AP-2-alpha		UP
comp105387_c0_seq1	PREDICTED: urokinase plasminogen activator surface receptor-like	UP
comp124533_c0_seq1	Prenylcysteine oxidase		UP
comp125458_c0_seq1	Presenilin-2		UP
comp122364_c0_seq1	prion-like protein 1		UP
comp125138_c2_seq1	Probable ATP-dependent RNA helicase DDX23		UP
comp129800_c0_seq1	Probable E3 ubiquitin-protein ligase HERC3	UP
comp128771_c3_seq1	Probable E3 ubiquitin-protein ligase HERC4		UP
comp114594_c1_seq1	Probable ergterol biynthetic protein 28		UP
comp124060_c1_seq1	Prolyl 3-hydroxylase 2		UP
comp120222_c0_seq1	Protein arginine N-methyltransferase 1		UP
comp125414_c0_seq1	Protein cornichon homolog		UP
comp125287_c2_seq1	Protein FAM162B		UP
comp124942_c1_seq1	Protein phphatase 1 regulatory subunit 14B		UP
comp128156_c0_seq1	Protein TBRG4		UP
comp126055_c5_seq1	Protein transport protein Sec61 subunit alpha-like 2		UP
comp128341_c0_seq1	Protein tyrine phphatase type IVA 1		UP
comp122264_c3_seq1	Purine nucleide phphorylase		UP
comp121806_c2_seq1	Purine nucleide phphorylase		UP
comp125324_c0_seq1	Putative methyltransferase NSUN5		UP
comp119766_c6_seq1	Radical S-adenyl methionine domain-containing protein 2	UP
comp112069_c3_seq1	Ras GTPase-activating protein-binding protein 2		UP
comp124114_c3_seq1	Ras-related protein Rab-3A		UP
comp116183_c0_seq1	Rhotekin-2		UP
comp119471_c1_seq1	Ribe-5-phphate isomerase		UP
comp128126_c0_seq1	Riboflavin kinase		UP
comp129889_c0_seq1	RING finger protein 213	UP
comp118603_c2_seq1	RING finger protein 24		UP
comp125321_c0_seq1	RNA-binding protein 12		UP
comp109207_c2_seq1	RNA-binding protein 8A		UP
comp104949_c0_seq1	RNA-binding protein 8A		UP
comp105248_c0_seq1	RNA-binding protein NOB1		UP
comp118104_c1_seq1	RRP15-like protein		UP
comp125023_c1_seq1	RuvB-like 1		UP
comp129769_c1_seq1	Sacsin	UP
comp125997_c1_seq1	Sarcoplasmic/endoplasmic reticulum calcium ATPase 2		UP
comp125997_c0_seq1	Sarcoplasmic/endoplasmic reticulum calcium ATPase 2		UP
comp115529_c0_seq1	Scavenger mRNA-decapping enzyme DcpS		UP
comp120300_c0_seq1	Selenoprotein T2		UP
comp126978_c4_seq1	Serine protease HTRA2, mitochondrial		UP
comp125078_c2_seq1	Serine/threonine-protein phphatase 5		UP
comp118476_c0_seq1	Sialic acid synthase		UP
comp126349_c0_seq1	Sialin	UP	UP
comp124609_c0_seq1	Sialin		UP
comp124524_c0_seq1	Signal transducer and activator of transcription 1	UP
comp108918_c0_seq1	Small nuclear ribonucleoprotein E		UP
comp108934_c1_seq1	Small nuclear ribonucleoprotein G		UP
comp109298_c0_seq1	Small nuclear ribonucleoprotein Sm D1		UP
comp112451_c0_seq1	Small nuclear ribonucleoprotein Sm D2		UP
comp111534_c3_seq1	Small nuclear ribonucleoprotein-associated protein B'		UP
comp115203_c5_seq1	Sodium/potassium-transporting ATPase subunit alpha-1	UP	UP
comp127564_c1_seq1	Sodium-dependent phphate transporter 1-B		UP
comp125271_c1_seq1	Soluble calcium-activated nucleotidase 1		UP
comp116732_c0_seq1	Solute carrier family 25 member 40		UP
comp129689_c2_seq1	Squamous cell carcinoma antigen recognized by T-cells 3		UP
comp123271_c2_seq1	sterile alpha motif domain containing 1a		UP
comp128237_c0_seq1	Stonin-2	UP
comp122112_c0_seq1	Suppressor of SWI4 1 homolog		UP
comp113612_c0_seq1	Survival motor neuron protein 1		UP
comp117977_c0_seq1	T-complex protein 11-like protein 1		UP
comp123903_c4_seq1	Thioredoxin domain-containing protein 5	UP
comp111230_c0_seq1	Thioredoxin domain-containing protein 9		UP
comp119165_c0_seq1	Thioredoxin-related transmembrane protein 2		UP
comp112938_c0_seq1	TPA_exp: replicase/helicase/endonuclease	UP
comp118520_c0_seq1	Transcription initiation factor IIB		UP
comp121913_c6_seq1	Transmembrane protein 20	UP
comp123069_c0_seq1	Transmembrane protein 205		UP
comp123863_c1_seq1	Transmembrane protein 41B		UP
comp122684_c3_seq1	Transmembrane protein 50A		UP
comp126458_c1_seq1	Trifunctional enzyme subunit alpha, mitochondrial	UP
comp121777_c7_seq1	Tubulin alpha-1C chain		UP
comp120916_c0_seq1	Tubulin-folding cofactor B		UP
comp128451_c2_seq1	Tubulin-specific chaperone cofactor E-like protein	UP
comp120131_c0_seq1	Tumor necris factor		UP
comp125013_c1_seq1	U4/U6 small nuclear ribonucleoprotein Prp3		UP
comp121982_c0_seq1	U4/U6 small nuclear ribonucleoprotein Prp31		UP
comp59243_c0_seq1	U4/U6.U5 small nuclear ribonucleoprotein 27 kDa protein		UP
comp126769_c1_seq1	U4/U6.U5 tri-snRNP-associated protein 1		UP
comp126769_c0_seq1	U4/U6.U5 tri-snRNP-associated protein 1		UP
comp115086_c1_seq1	U6 snRNA-associated Sm-like protein LSm7		UP
comp117489_c0_seq1	Ubiquitin-conjugating enzyme E2 D4		UP
comp117229_c1_seq1	Ubiquitin-conjugating enzyme E2 G2		UP
comp119646_c2_seq1	Ubiquitin-conjugating enzyme E2 Q2		UP
comp99337_c0_seq1	Uncharacterized protein C11orf73 homolog		UP
comp122679_c0_seq1	Uncharacterized protein C2orf24 homolog		UP
comp118536_c2_seq1	Uncharacterized protein C3orf32	UP
comp125660_c4_seq1	Uncharacterized protein KIAA0562		UP
comp125660_c2_seq1	Uncharacterized protein KIAA0562		UP
comp118962_c3_seq1	uncharacterized protein LOC100327252 precursor	UP
comp77331_c1_seq1	uncharacterized protein LOC767703 precursor	UP	UP
comp117381_c0_seq1	Unknown (protein for IMAGE:6523990)		UP
comp125836_c0_seq1	UPF0363 protein C7orf20 homolog		UP
comp112479_c1_seq1	UPF0690 protein C1orf52 homolog		UP
comp121687_c0_seq1	Zinc finger protein ZPR1		UP
comp121938_c0_seq1	Zinc transporter 7		UP
