# Supplementary material for: Transcriptome Analysis to Identify Cold-Responsive Genes in Amur Carp (Cyprinus carpio haematopterus)
Source: PLoS One. 2015 Jun 22;10(6):e0130526. doi: 10.1371/journal.pone.0130526 (PMC4476670; doi:10.1371/journal.pone.0130526)
Supplement: S4 Table — (XLS) [file pone.0130526.s005.xls]

## Sheet: 工作表1
S4 Table. Sequences of primes used for qPCR amplification of fourteen genes
Seq_Name	Gene name	Primer sequences(5'-3')
comp128054_c2_seq1	vcp	F:CTCTCTCAGGCAAAGATGGATG
		R:TCAGACAGGACGATGCAAAC
comp126055_c5_seq1	sec61al2	F:AAGAGGAGAGCACCCATACT
		R:GTTGGCCGTCACTATCATCTAC
comp126349_c0_seq1	Sialin	F:GAGGCACAGAGAACAGCATAG
		R:CCCGAACTCACCCAAGAATTAG
comp120916_c0_seq1	tbcb	F:CTGCGGTCTGTCACATGTATT
		R:AGCACTTCAGACAAGCTCTTAC
omp127481_c1_seq1	hspd1	F:CGAGATACCAAAGGAGGAGAAG
		R:TCGGTGCAGATCGGTTTAG
comp125362_c7_seq1	lancl1	F:TGAGTTTCTGGCGGTTATGG
		R:CACTGTGGAGATGCAGGTAAA
comp125153_c1_seq1	dnajb1b	F:TTACCGTGGAGGTGAAGAAAG
		R:TGTAGACGGGATGTGGTTTATC
comp122249_c1_seq1	mpv17l2	F:ACCTGTGGCTCGACAAATAC
		R:CCTCCATCATACCCATACCTAGA
comp121629_c0_seq1	derl1	F:CAATCGAGCCACCGATGATATAG
		R:CGTGACGTGGTTGTATCTTTCT
comp115723_c0_seq1	hspe1	F:GTAACACCTGTCTGCGTCAA
		R:CCATCCCGGAACAGGAAATAG
comp115203_c5_seq1	atp1a1a.1	F:CCAATCCACAGGAGAGTTGAG
		R:CACTCGTGCTAAGGAGATCTTG
comp121913_c6	cep55l	F:GGGAGGTCTGGCTATCAGTAT
		R:TCCTTGCTGGCTTGGATTT
comp121337_c0_seq	pppde2b	F:CCGGGTGGTACTATTCTAGGTA
		R: CCCTGAGCGAAGACAGATATTC
comp121000_c4_seq1	prmt1	F:CACAGGATAAGCATCACCTTCA
		R:GTTTCTCAGACCCAGAACTACAA
