# Supplementary material for: Transcriptome Analysis to Identify Cold-Responsive Genes in Amur Carp (Cyprinus carpio haematopterus)
Source: PLoS One. 2015 Jun 22;10(6):e0130526. doi: 10.1371/journal.pone.0130526 (PMC4476670; doi:10.1371/journal.pone.0130526)
Supplement: S5 Table — (XLS) [file pone.0130526.s006.xls]

## Sheet: 工作表1
S5 Table. SSRs identified in the Amur carp transcriptome
Seq_Name	Motif	SSR_Start	SSR_End	Length
comp26_c0_seq1	AC	112	126	15
comp45_c0_seq1	TTAT	73	90	18
comp92_c0_seq1	CTAACC	13	32	20
comp105_c0_seq1	AC	95	109	15
comp153_c1_seq1	CA	1	16	16
comp157_c0_seq1	CA	135	149	15
comp202_c0_seq1	A	1	17	17
comp205_c0_seq1	GT	212	228	17
comp212_c0_seq1	AG	215	231	17
comp230_c0_seq1	TG	1	15	15
comp248_c0_seq1	GT	1	20	20
comp248_c0_seq1	CTCC	252	266	15
comp251_c0_seq1	TTTG	27	41	15
comp275_c0_seq1	AC	113	127	15
comp300_c0_seq1	AAAAC	94	111	18
comp320_c1_seq1	TCTT	244	261	18
comp337_c0_seq1	A	1	16	16
comp360_c0_seq1	ATTT	113	146	34
comp434_c0_seq1	A	1	17	17
comp458_c1_seq1	GT	1	15	15
comp470_c1_seq1	GT	1	16	16
comp476_c1_seq1	A	190	207	18
comp490_c0_seq1	GA	343	359	17
comp518_c0_seq1	T	1	17	17
comp529_c0_seq1	TTCTG	133	147	15
comp541_c0_seq1	T	192	207	16
comp557_c1_seq1	AAT	123	137	15
comp585_c0_seq1	ATTT	137	151	15
comp590_c0_seq1	TTCT	1	16	16
comp598_c0_seq1	TTTC	180	198	19
comp601_c0_seq1	TG	115	132	18
comp607_c0_seq1	TTTG	64	79	16
comp611_c0_seq1	CT	3	23	21
comp644_c0_seq1	GT	137	152	16
comp707_c1_seq1	T	151	165	15
comp716_c1_seq1	AAAC	161	189	29
comp783_c0_seq1	T	15	29	15
comp889_c1_seq1	TTG	178	194	17
comp901_c0_seq1	AC	130	144	15
comp901_c1_seq1	AAGA	55	75	21
comp908_c0_seq1	AG	33	47	15
comp939_c0_seq1	GT	1	16	16
comp941_c0_seq1	A	114	128	15
comp942_c0_seq1	AC	1	16	16
comp942_c0_seq1	TC	70	90	21
comp945_c0_seq1	AAAAC	21	36	16
comp993_c0_seq1	AG	63	96	34
comp1007_c0_seq1	CAA	46	60	15
comp1078_c0_seq1	T	199	214	16
comp1133_c0_seq1	GAGAG	1	23	23
comp1171_c0_seq1	T	1	18	18
comp1228_c0_seq1	AAAC	250	266	17
comp1267_c0_seq1	AAAC	35	51	17
comp1267_c0_seq1	GAAAGA	78	95	18
comp1273_c0_seq1	CT	243	261	19
comp1286_c0_seq1	CA	1	16	16
comp1295_c0_seq1	A	1	15	15
comp1316_c1_seq1	TCCTT	186	207	22
comp1322_c0_seq1	TC	1	17	17
comp1322_c1_seq1	TC	209	228	20
comp1345_c0_seq1	TG	1	17	17
comp1399_c1_seq1	AAC	138	154	17
comp1405_c0_seq1	TG	1	15	15
comp1478_c0_seq1	TG	256	270	15
comp1499_c0_seq1	AC	208	225	18
comp1536_c1_seq1	T	1	15	15
comp1569_c0_seq1	AG	141	155	15
comp1629_c0_seq1	AG	1	17	17
comp1632_c0_seq1	GT	5	21	17
comp1635_c0_seq1	ACACAT	145	164	20
comp1638_c0_seq1	TTTA	26	44	19
comp1651_c0_seq1	T	2	17	16
comp1661_c0_seq1	GT	44	60	17
comp1669_c0_seq1	CTTC	58	72	15
comp1759_c0_seq1	T	180	195	16
comp1822_c0_seq1	GGGA	81	96	16
comp1856_c0_seq1	T	1	17	17
comp1894_c1_seq1	A	201	216	16
comp1912_c0_seq1	CT	1	19	19
comp1974_c0_seq1	GA	1	18	18
comp1977_c0_seq1	GGCTCT	7	25	19
comp1993_c0_seq1	TGTTT	153	168	16
comp2101_c1_seq1	CATG	54	68	15
comp2101_c1_seq1	TTCA	305	327	23
comp2136_c0_seq1	AC	4	20	17
comp2138_c0_seq1	CACAC	106	120	15
comp2162_c1_seq1	AC	156	171	16
comp2191_c0_seq1	TTCT	1	21	21
comp2194_c0_seq1	TC	1	18	18
comp2201_c0_seq1	CTTTTT	64	83	20
comp2212_c0_seq1	TG	1	16	16
comp2226_c0_seq1	ATTT	45	60	16
comp2229_c0_seq1	TTTG	145	159	15
comp2242_c0_seq1	CCTTT	130	145	16
comp2255_c0_seq1	AC	58	74	17
comp2257_c1_seq1	GAT	156	170	15
comp2338_c0_seq1	TG	61	75	15
comp2351_c0_seq1	TTCAT	86	103	18
comp2387_c0_seq1	CT	158	175	18
comp2421_c0_seq1	CA	1	19	19
comp2425_c1_seq1	CA	6	22	17
comp2429_c0_seq1	CA	1	22	22
comp2430_c0_seq1	CATTTA	32	54	23
comp2487_c0_seq1	A	221	237	17
comp2519_c0_seq1	TTTG	124	140	17
comp2545_c0_seq1	CA	1	15	15
comp2565_c0_seq1	TG	83	99	17
comp2580_c1_seq1	CTGTC	157	172	16
comp2584_c1_seq1	TCCT	90	107	18
comp2632_c0_seq1	TACTG	77	92	16
comp2671_c0_seq1	AC	148	165	18
comp2672_c0_seq1	GT	1	16	16
comp2680_c0_seq1	T	3	18	16
comp2708_c0_seq1	CTTCT	1	21	21
comp2729_c0_seq1	GT	184	201	18
comp2729_c1_seq1	GT	1	16	16
comp2757_c0_seq1	A	1	18	18
comp2786_c0_seq1	AC	235	255	21
comp2791_c0_seq1	A	2	17	16
comp2803_c0_seq1	TG	1	15	15
comp2804_c0_seq1	T	1	17	17
comp2813_c0_seq1	TATTT	50	66	17
comp2838_c0_seq1	TGA	26	43	18
comp2855_c0_seq1	AC	119	136	18
comp2860_c0_seq1	GAAGA	31	45	15
comp2891_c1_seq1	T	28	42	15
comp2896_c0_seq1	CAT	212	233	22
comp2910_c0_seq1	AGAA	37	51	15
comp2910_c1_seq1	T	169	183	15
comp2922_c1_seq1	A	108	122	15
comp2931_c0_seq1	CTTTCT	41	66	26
comp2931_c0_seq1	A	283	298	16
comp2936_c1_seq1	TACAA	44	64	21
comp2959_c0_seq1	CAT	12	27	16
comp2969_c1_seq1	AC	1	22	22
comp2998_c2_seq1	A	4	21	18
comp3035_c0_seq1	TCCA	212	234	23
comp3035_c1_seq1	ATCC	1	22	22
comp3121_c0_seq1	GT	248	267	20
comp3150_c0_seq1	AC	1	17	17
comp3150_c1_seq1	GT	1	16	16
comp3151_c0_seq1	TTTA	110	127	18
comp3184_c0_seq1	A	207	222	16
comp3214_c1_seq1	CATTT	1	24	24
comp3229_c0_seq1	A	1	17	17
comp3240_c0_seq1	GT	1	16	16
comp3245_c0_seq1	CA	171	186	16
comp3245_c1_seq1	CA	1	17	17
comp3259_c0_seq1	ATC	1	22	22
comp3272_c0_seq1	T	379	393	15
comp3272_c1_seq1	A	209	225	17
comp3281_c0_seq1	T	1	15	15
comp3285_c0_seq1	CATC	151	166	16
comp3295_c1_seq1	T	181	195	15
comp3296_c0_seq1	T	120	135	16
comp3296_c1_seq1	AAAAAT	172	189	18
comp3360_c0_seq1	AATC	151	170	20
comp3463_c0_seq1	T	2	17	16
comp3480_c0_seq1	GT	47	67	21
comp3498_c0_seq1	AGCAG	44	66	23
comp3509_c0_seq1	A	1	21	21
comp3513_c0_seq1	TTTTG	6	25	20
comp3533_c0_seq1	CT	227	259	33
comp3537_c0_seq1	CAGA	24	38	15
comp3539_c0_seq1	CAAGT	194	210	17
comp3539_c0_seq1	AGTCA	226	240	15
comp3581_c0_seq1	A	1	17	17
comp3608_c0_seq1	TTCA	179	193	15
comp3627_c0_seq1	CTAT	1	20	20
comp3627_c0_seq1	ATCC	181	201	21
comp3637_c0_seq1	AT	1	19	19
comp3637_c0_seq1	GAAAA	168	204	37
comp3647_c0_seq1	A	3	17	15
comp3653_c0_seq1	A	178	192	15
comp3658_c1_seq1	CA	289	306	18
comp3661_c0_seq1	AG	1	18	18
comp3676_c0_seq1	T	3	19	17
comp3679_c0_seq1	GT	74	88	15
comp3698_c0_seq1	GTTT	1	23	23
comp3732_c0_seq1	CAA	492	506	15
comp3744_c0_seq1	TG	3	17	15
comp3753_c0_seq1	TGTC	7	22	16
comp3753_c0_seq1	TCTG	37	66	30
comp3773_c0_seq1	GT	189	204	16
comp3773_c1_seq1	TTA	44	61	18
comp3780_c0_seq1	TG	150	165	16
comp3788_c0_seq1	T	312	327	16
comp3830_c0_seq1	TCTT	155	171	17
comp3856_c1_seq1	A	1	16	16
comp3864_c0_seq1	T	47	61	15
comp3870_c0_seq1	CTGT	1	18	18
comp3881_c0_seq1	CT	183	201	19
comp3881_c1_seq1	AG	144	159	16
comp3905_c1_seq1	CTATT	45	65	21
comp3973_c0_seq1	A	24	38	15
comp3985_c0_seq1	CCT	223	239	17
comp3994_c0_seq1	AC	113	127	15
comp4014_c0_seq1	TGTC	129	143	15
comp4090_c0_seq1	GT	101	116	16
comp4229_c0_seq1	CT	1	19	19
comp4246_c0_seq1	T	260	277	18
comp4262_c1_seq1	TCTCAC	209	228	20
comp4271_c0_seq1	AC	65	79	15
comp4306_c0_seq1	GCTCA	178	196	19
comp4316_c0_seq1	AG	1	15	15
comp4346_c0_seq1	AG	151	165	15
comp4369_c1_seq1	G	2	16	15
comp4385_c1_seq1	T	187	204	18
comp4404_c1_seq1	TG	245	261	17
comp4418_c0_seq1	TCTAC	20	36	17
comp4420_c0_seq1	GT	1	16	16
comp4452_c0_seq1	AAAG	165	183	19
comp4463_c1_seq1	A	3	17	15
comp4468_c0_seq1	TTCT	31	51	21
comp4485_c0_seq1	AC	22	36	15
comp4492_c0_seq1	T	1	15	15
comp4499_c0_seq1	T	190	204	15
comp4500_c0_seq1	A	258	272	15
comp4534_c1_seq1	TAA	147	165	19
comp4543_c0_seq1	ATCC	3	23	21
comp4543_c0_seq1	CATC	210	225	16
comp4553_c1_seq1	A	183	198	16
comp4568_c0_seq1	GT	1	17	17
comp4612_c0_seq1	AC	1	16	16
comp4622_c0_seq1	AAAATA	4	23	20
comp4651_c0_seq1	AG	192	210	19
comp4677_c0_seq1	TAA	5	27	23
comp4787_c0_seq1	TTTG	3	17	15
comp4812_c0_seq1	A	127	141	15
comp4842_c0_seq1	TCCAT	306	322	17
comp4853_c0_seq1	GT	85	99	15
comp4853_c1_seq1	AAATA	102	116	15
comp4857_c0_seq1	A	1	17	17
comp4868_c0_seq1	AC	97	113	17
comp4894_c0_seq1	CCCGT	29	45	17
comp4901_c0_seq1	AC	216	234	19
comp4910_c1_seq1	TATT	73	88	16
comp4910_c1_seq1	T	290	306	17
comp4953_c0_seq1	ATTT	94	109	16
comp4957_c0_seq1	AG	31	48	18
comp5012_c0_seq1	TACA	1	20	20
comp5013_c0_seq1	CA	118	133	16
comp5042_c1_seq1	TTTG	7	21	15
comp5058_c0_seq1	T	147	161	15
comp5064_c1_seq1	ATTTTT	44	61	18
comp5104_c0_seq1	CTCC	156	177	22
comp5114_c0_seq1	AC	270	288	19
comp5135_c0_seq1	GAAA	1	24	24
comp5263_c1_seq1	A	192	207	16
comp5271_c0_seq1	AC	141	158	18
comp5271_c0_seq1	CA	164	180	17
comp5271_c1_seq1	CA	1	15	15
comp5282_c0_seq1	GT	129	150	22
comp5300_c0_seq1	TTTTG	1	19	19
comp5305_c0_seq1	AAAG	107	123	17
comp5305_c1_seq1	CTTT	379	399	21
comp5317_c0_seq1	T	1	15	15
comp5349_c0_seq1	TTTGC	70	88	19
comp5392_c0_seq1	A	279	294	16
comp5397_c0_seq1	GT	1	18	18
comp5478_c0_seq1	TC	3	17	15
comp5498_c0_seq1	T	10	24	15
comp5529_c0_seq1	TTTC	100	114	15
comp5580_c0_seq1	T	100	117	18
comp5596_c1_seq1	T	200	216	17
comp5611_c0_seq1	GT	264	285	22
comp5649_c0_seq1	ATCT	150	167	18
comp5672_c1_seq1	TTTA	157	174	18
comp5690_c0_seq1	AAAC	102	116	15
comp5691_c0_seq1	CA	361	375	15
comp5744_c0_seq1	A	1	15	15
comp5756_c0_seq1	AC	170	186	17
comp5759_c1_seq1	TACAT	1	16	16
comp5764_c0_seq1	T	56	70	15
comp5819_c0_seq1	AG	1	16	16
comp5825_c0_seq1	TTGT	1	18	18
comp5829_c0_seq1	TTTA	71	85	15
comp5904_c0_seq1	TTATTT	1	21	21
Seq1	Motif	SSR_Start	SSR_End	Length
comp5928_c1_seq1	T	1	18	18
comp5938_c0_seq1	T	9	23	15
comp5941_c1_seq1	A	1	15	15
comp5953_c0_seq1	GATG	16	32	17
comp5970_c0_seq1	GT	1	19	19
comp5974_c1_seq1	A	1	15	15
comp6012_c0_seq1	ATT	154	173	20
comp6032_c0_seq1	AAAGA	1	21	21
comp6043_c0_seq1	TC	101	115	15
comp6056_c0_seq1	TTTG	255	269	15
comp6071_c0_seq1	GT	1	21	21
comp6080_c1_seq1	T	1	15	15
comp6080_c1_seq1	TTTG	56	70	15
comp6116_c0_seq1	T	144	161	18
comp6156_c0_seq1	TG	254	270	17
comp6167_c1_seq1	TC	1	17	17
comp6210_c0_seq1	GTG	150	168	19
comp6230_c0_seq1	TC	226	243	18
comp6253_c0_seq1	A	1	15	15
comp6266_c0_seq1	CCGGCC	146	167	22
comp6273_c0_seq1	TTATT	35	49	15
comp6280_c1_seq1	T	1	15	15
comp6291_c0_seq1	GACA	165	179	15
comp6335_c1_seq1	T	1	15	15
comp6341_c0_seq1	GGTT	61	81	21
comp6356_c0_seq1	T	191	205	15
comp6390_c0_seq1	GT	1	16	16
comp6416_c0_seq1	TTTTA	182	203	22
comp6504_c0_seq1	AAT	85	106	22
comp6551_c0_seq1	CA	140	156	17
comp6638_c0_seq1	CAAAA	3	19	17
comp6643_c0_seq1	TG	1	15	15
comp6724_c0_seq1	CA	5	21	17
comp6738_c0_seq1	CT	1	16	16
comp6802_c0_seq1	TG	210	225	16
comp6842_c0_seq1	ACTAAA	282	299	18
comp6922_c0_seq1	AC	148	162	15
comp6948_c0_seq1	ATC	1	21	21
comp6977_c0_seq1	TG	156	170	15
comp6999_c0_seq1	TTTCT	119	134	16
comp7018_c0_seq1	GAAG	368	390	23
comp7020_c0_seq1	TTTA	182	196	15
comp7095_c0_seq1	AG	194	210	17
comp7108_c0_seq1	AGGCTC	1	183	183
comp7109_c0_seq1	TTGTT	35	50	16
comp7109_c0_seq1	T	146	160	15
comp7115_c0_seq1	AC	208	222	15
comp7181_c0_seq1	CATCAG	148	166	19
comp7195_c0_seq1	CCTGCA	39	61	23
comp7237_c0_seq1	T	2	23	22
comp7471_c0_seq1	GT	153	167	15
comp7475_c0_seq1	AAAC	154	168	15
comp7531_c0_seq1	CA	1	18	18
comp7534_c0_seq1	AC	215	231	17
comp7551_c0_seq1	AAT	1	18	18
comp7551_c1_seq1	TAT	1	16	16
comp7557_c0_seq1	GT	1	17	17
comp7668_c0_seq1	GAT	82	96	15
comp7829_c0_seq1	T	1	16	16
comp7831_c0_seq1	TATTC	92	110	19
comp7856_c0_seq1	TTGTT	13	29	17
comp7885_c0_seq1	GT	161	179	19
comp7972_c0_seq1	TG	135	150	16
comp7984_c0_seq1	A	1	17	17
comp8143_c0_seq1	A	181	195	15
comp8148_c0_seq1	TCTT	104	120	17
comp8150_c0_seq1	AC	1	16	16
comp8159_c0_seq1	A	4	18	15
comp8177_c0_seq1	A	45	60	16
comp8212_c0_seq1	T	99	114	16
comp8241_c0_seq1	TCTAC	1	23	23
comp8314_c0_seq1	T	4	18	15
comp8314_c0_seq1	AAC	188	202	15
comp8336_c0_seq1	A	1	18	18
comp8348_c0_seq1	T	264	279	16
comp8482_c1_seq1	TTTA	25	40	16
comp8499_c0_seq1	AC	146	162	17
comp8657_c0_seq1	A	236	252	17
comp8711_c1_seq1	T	119	134	16
comp8712_c0_seq1	CA	60	75	16
comp8760_c0_seq1	CTTTTT	16	39	24
comp8775_c0_seq1	AG	220	234	15
comp8800_c0_seq1	TATTG	79	94	16
comp8813_c0_seq1	T	1	15	15
comp8846_c0_seq1	AG	80	96	17
comp8916_c0_seq1	CA	1	16	16
comp9092_c0_seq1	A	118	132	15
comp9139_c0_seq1	ACACA	149	163	15
comp9148_c0_seq1	AC	204	219	16
comp9209_c0_seq1	TCTT	261	282	22
comp9318_c0_seq1	CA	264	279	16
comp9386_c0_seq1	TC	88	102	15
comp9457_c0_seq1	AC	1	19	19
comp9567_c0_seq1	AAAC	51	65	15
comp9575_c0_seq1	AAAAT	167	181	15
comp9585_c0_seq1	TATT	39	55	17
comp9650_c0_seq1	TTTG	11	25	15
comp9687_c0_seq1	AC	1	15	15
comp9714_c0_seq1	TG	1	17	17
comp9738_c0_seq1	CA	304	318	15
comp9846_c1_seq1	CT	77	103	27
comp9851_c0_seq1	A	223	237	15
comp9870_c1_seq1	ATTTT	21	35	15
comp9919_c0_seq1	TTCAG	210	224	15
comp9999_c0_seq1	T	237	252	16
comp10008_c0_seq1	TCC	8	22	15
comp10168_c0_seq1	AC	325	339	15
comp10172_c0_seq1	TC	1	18	18
comp10252_c1_seq1	AT	170	185	16
comp10278_c0_seq1	TC	44	58	15
comp10292_c0_seq1	TG	264	278	15
comp10324_c0_seq1	AAC	61	76	16
comp10407_c0_seq1	CA	1	15	15
comp10446_c0_seq1	CTA	118	134	17
comp10514_c0_seq1	TCTG	2	21	20
comp10533_c0_seq1	A	1	18	18
comp10546_c0_seq1	AC	1	18	18
comp10766_c0_seq1	CT	333	353	21
comp10824_c0_seq1	AAT	109	123	15
comp10996_c0_seq1	AC	1	15	15
comp10996_c1_seq1	AG	1	18	18
comp11112_c0_seq1	TG	26	42	17
comp11113_c0_seq1	CGCAG	171	186	16
comp11115_c0_seq1	A	134	148	15
comp11118_c0_seq1	AAG	181	196	16
comp11168_c0_seq1	A	1	16	16
comp11417_c0_seq1	TG	199	213	15
comp11424_c0_seq1	A	72	86	15
comp11453_c0_seq1	TCAG	369	384	16
comp11454_c1_seq1	T	116	131	16
comp11456_c0_seq1	TCC	249	265	17
comp11496_c1_seq1	A	1	15	15
comp11516_c0_seq1	T	120	135	16
comp11682_c0_seq1	T	31	45	15
comp11732_c0_seq1	TG	1	15	15
comp11739_c0_seq1	ACC	103	117	15
comp11804_c0_seq1	TTTC	1	19	19
comp11841_c0_seq1	CA	33	48	16
comp11904_c0_seq1	T	145	159	15
comp11987_c0_seq1	CA	1	16	16
comp11987_c0_seq1	T	75	90	16
comp12140_c0_seq1	TAT	1	17	17
comp12167_c0_seq1	AC	1	19	19
comp12297_c0_seq1	AC	260	276	17
comp12332_c0_seq1	TGTT	156	171	16
comp12352_c0_seq1	TG	1	16	16
comp12393_c0_seq1	TG	39	54	16
comp12398_c0_seq1	CT	1	22	22
comp12472_c0_seq1	AC	283	300	18
comp12495_c1_seq1	CA	220	234	15
comp12519_c0_seq1	TATTT	49	63	15
comp12616_c0_seq1	GAG	1	17	17
comp12706_c0_seq1	A	242	259	18
comp12840_c0_seq1	GCT	93	108	16
comp12878_c0_seq1	CA	207	225	19
comp12895_c1_seq1	CTTCCT	278	310	33
comp12948_c0_seq1	CCT	74	88	15
comp13008_c0_seq1	TTTTA	78	93	16
comp13315_c0_seq1	T	138	153	16
comp13343_c0_seq1	CA	106	120	15
comp13400_c0_seq1	T	146	162	17
comp13405_c0_seq1	TTTC	104	120	17
comp13496_c1_seq1	GCTAAT	189	207	19
comp13507_c0_seq1	CTTTT	1	15	15
comp13681_c0_seq1	TCAGAG	19	36	18
comp13854_c1_seq1	TG	1	15	15
comp13897_c0_seq1	TG	129	144	16
comp13957_c0_seq1	TG	132	147	16
comp14026_c0_seq1	ATT	2	16	15
comp14201_c0_seq1	GT	1	15	15
comp14423_c0_seq1	A	235	255	21
comp14580_c0_seq1	TTG	2	22	21
comp14604_c0_seq1	AG	1	18	18
comp14669_c0_seq1	TA	5	19	15
comp14677_c0_seq1	GT	202	216	15
comp14733_c0_seq1	TTAT	132	151	20
comp14738_c0_seq1	AC	141	156	16
comp14789_c0_seq1	AGAAGG	89	108	20
comp14807_c0_seq1	CAA	101	115	15
comp14807_c0_seq1	C	158	173	16
comp14886_c0_seq1	TG	93	109	17
comp15016_c0_seq1	T	351	366	16
comp15029_c0_seq1	AAACA	25	40	16
comp15290_c0_seq1	GACA	28	42	15
comp15375_c0_seq1	TGTTT	38	53	16
comp15462_c0_seq1	AG	1	20	20
comp15541_c0_seq1	TTAT	3	20	18
comp15568_c0_seq1	CA	286	300	15
comp15627_c0_seq1	ATGAAA	91	111	21
comp15727_c0_seq1	T	1	18	18
comp15767_c0_seq1	AC	1	16	16
comp15821_c0_seq1	AC	1	17	17
comp15908_c0_seq1	AAAAG	2	16	15
comp15925_c0_seq1	TG	1	15	15
comp16132_c0_seq1	TTG	1	15	15
comp16234_c0_seq1	TG	144	162	19
comp16236_c0_seq1	CATT	79	94	16
comp16236_c0_seq1	TTAT	102	116	15
comp16371_c0_seq1	AC	77	97	21
comp16392_c0_seq1	T	327	342	16
comp16497_c0_seq1	TATG	1	30	30
comp16525_c0_seq1	CA	1	17	17
comp16626_c0_seq1	GA	1	19	19
comp16637_c0_seq1	GCTGG	258	272	15
comp16660_c0_seq1	ATCTT	256	270	15
comp16844_c0_seq1	ATCAG	124	138	15
comp16925_c0_seq1	T	221	235	15
comp16940_c0_seq1	A	115	129	15
comp17106_c0_seq1	CAAA	115	130	16
comp17175_c0_seq1	GT	189	207	19
comp17262_c0_seq1	GTT	5	19	15
comp17320_c0_seq1	TTTA	115	132	18
comp17356_c0_seq1	A	131	147	17
comp17377_c0_seq1	CA	1	16	16
comp17680_c0_seq1	TTTAT	23	44	22
comp17889_c0_seq1	T	183	197	15
comp17933_c0_seq1	CT	1	15	15
comp18015_c0_seq1	AC	349	363	15
comp18017_c0_seq1	AAC	208	224	17
comp18156_c0_seq1	TTATT	119	136	18
comp18156_c0_seq1	TGTTT	184	201	18
comp18173_c0_seq1	TCTT	1	17	17
comp18216_c0_seq1	TATG	54	73	20
comp18248_c0_seq1	TG	1	17	17
comp18289_c0_seq1	TG	214	228	15
comp18357_c0_seq1	AACA	170	185	16
comp18432_c0_seq1	A	1	15	15
comp18475_c0_seq1	TTAT	62	76	15
comp18672_c0_seq1	TTTA	36	50	15
comp18735_c0_seq1	T	1	17	17
comp18796_c0_seq1	TATG	1	21	21
comp18838_c0_seq1	ATTTT	4	18	15
comp18856_c0_seq1	A	1	16	16
comp19226_c0_seq1	GA	145	162	18
comp19461_c0_seq1	TG	109	123	15
comp19552_c0_seq1	CCG	78	94	17
comp19610_c0_seq1	GT	1	15	15
comp19708_c0_seq1	TTTA	84	98	15
comp19732_c0_seq1	TCCTCA	216	235	20
comp19795_c0_seq1	TTTA	7	21	15
comp19948_c0_seq1	TTAT	56	70	15
comp20035_c1_seq1	TC	16	36	21
comp20156_c0_seq1	TCAA	69	85	17
comp20285_c0_seq1	AC	1	21	21
comp20306_c0_seq1	ATTTT	8	24	17
comp20318_c0_seq1	TTCAG	6	22	17
comp20325_c0_seq1	T	1	17	17
comp20401_c0_seq1	TTCA	10	29	20
comp20432_c0_seq1	A	1	22	22
comp20538_c0_seq1	TTTATT	213	243	31
comp20585_c0_seq1	ATG	76	91	16
comp20599_c0_seq1	AC	239	255	17
comp20606_c0_seq1	GA	171	189	19
comp20630_c0_seq1	TC	201	216	16
comp20746_c0_seq1	CT	157	171	15
comp20766_c0_seq1	GCAG	130	145	16
comp20766_c0_seq1	TG	175	192	18
comp20946_c0_seq1	ATT	1	16	16
comp20969_c0_seq1	T	230	249	20
comp21014_c0_seq1	CAGA	4	25	22
comp21275_c0_seq1	AAT	105	132	28
comp21292_c0_seq1	TTTTG	195	210	16
comp21330_c0_seq1	GT	3	21	19
comp21364_c1_seq1	CT	238	256	19
comp21396_c0_seq1	TG	1	15	15
comp22042_c0_seq1	TCCTGT	97	114	18
comp22268_c0_seq1	A	142	156	15
comp22833_c0_seq1	A	5	19	15
comp23113_c0_seq1	GT	194	210	17
comp23145_c0_seq1	CATC	238	254	17
comp23277_c0_seq1	TTTTTA	55	72	18
comp23298_c0_seq1	GA	3	18	16
comp23468_c0_seq1	T	3	17	15
comp24028_c0_seq1	A	1	21	21
comp24110_c0_seq1	TTACA	58	75	18
comp24270_c0_seq1	TG	7	21	15
comp24281_c0_seq1	CAT	193	213	21
comp24288_c0_seq1	GT	1	18	18
comp24621_c0_seq1	TC	3	17	15
comp24974_c0_seq1	TCAGA	124	138	15
comp24977_c0_seq1	AC	295	312	18
comp25001_c0_seq1	T	106	122	17
comp25115_c0_seq1	CT	15	29	15
comp25221_c0_seq1	TTTG	118	133	16
comp25397_c0_seq1	AC	1	22	22
comp25502_c0_seq1	TATTC	18	38	21
comp25559_c0_seq1	AC	1	15	15
comp25783_c0_seq1	TA	164	178	15
comp25789_c0_seq1	TCAAT	151	165	15
comp25795_c0_seq1	GT	1	17	17
comp25795_c0_seq1	ATGC	101	115	15
comp25798_c0_seq1	GT	204	222	19
comp25807_c0_seq1	ACAT	4	18	15
comp25868_c0_seq1	TTTA	3	22	20
comp25891_c0_seq1	CTTT	162	177	16
comp25900_c0_seq1	TCACT	43	57	15
comp25901_c0_seq1	A	38	52	15
comp25908_c0_seq1	TCTAT	137	156	20
comp25932_c0_seq1	GT	1	17	17
comp25946_c0_seq1	GA	213	228	16
comp25946_c1_seq1	TC	216	231	16
comp25948_c0_seq1	T	30	50	21
comp25992_c0_seq1	AC	211	228	18
comp25994_c0_seq1	A	1	17	17
comp25994_c0_seq1	TC	211	225	15
comp26070_c0_seq1	TAAAAA	177	194	18
comp26140_c0_seq1	TTTCA	22	36	15
comp26140_c0_seq1	CTGGAA	128	146	19
comp26185_c0_seq1	CA	1	21	21
comp26225_c0_seq1	AC	1	16	16
comp26284_c0_seq1	TACTT	61	76	16
comp26288_c0_seq1	TTTAT	130	145	16
comp26298_c0_seq1	TCTT	54	74	21
comp26338_c0_seq1	A	126	141	16
comp26340_c0_seq1	A	124	138	15
comp26416_c0_seq1	CT	108	123	16
comp26427_c0_seq1	TC	2	19	18
comp26430_c0_seq1	CTTT	248	263	16
comp26430_c1_seq1	CTTC	8	22	15
comp26468_c0_seq1	TTTG	107	121	15
comp26480_c0_seq1	CA	1	17	17
comp26582_c0_seq1	TG	5	20	16
comp26797_c0_seq1	CAG	213	228	16
comp26899_c0_seq1	AAT	31	46	16
comp26901_c1_seq1	CA	1	21	21
comp27036_c1_seq1	TTTGT	48	63	16
comp27047_c0_seq1	A	1	15	15
comp27097_c0_seq1	TA	181	198	18
comp27184_c0_seq1	A	4	21	18
comp27282_c0_seq1	AAAAC	79	95	17
comp27282_c0_seq1	CA	96	111	16
comp27301_c1_seq1	GA	6	22	17
comp27411_c1_seq1	AC	139	156	18
comp27422_c0_seq1	TAT	5	19	15
comp27464_c0_seq1	AT	171	187	17
comp27476_c0_seq1	TG	1	15	15
comp27561_c0_seq1	TTTA	58	72	15
comp27597_c0_seq1	AAC	2	21	20
comp27656_c0_seq1	TCAC	106	120	15
comp27699_c0_seq1	CT	160	177	18
comp27729_c1_seq1	T	171	186	16
comp27794_c0_seq1	A	189	203	15
comp27851_c0_seq1	ATCAT	7	31	25
comp27855_c0_seq1	AGAC	7	23	17
comp27917_c0_seq1	A	43	58	16
comp27930_c0_seq1	AG	1	17	17
comp27930_c1_seq1	AG	174	192	19
comp27984_c0_seq1	AC	48	62	15
comp27990_c0_seq1	A	1	15	15
comp27998_c0_seq1	T	267	282	16
comp28053_c0_seq1	TATTTT	15	32	18
comp28163_c1_seq1	GT	1	17	17
comp28193_c0_seq1	CT	5	23	19
comp28233_c0_seq1	GT	1	16	16
comp28274_c0_seq1	TGTT	58	72	15
comp28287_c0_seq1	TATGT	160	175	16
comp28287_c0_seq1	TTGTG	222	243	22
comp28296_c1_seq1	TTATT	1	21	21
comp28325_c1_seq1	A	1	16	16
comp28344_c1_seq1	AAAGA	79	95	17
comp28398_c0_seq1	TTATT	8	24	17
comp28403_c0_seq1	CT	94	114	21
comp28428_c1_seq1	TATT	290	310	21
comp28443_c1_seq1	T	1	15	15
comp28445_c0_seq1	A	1	18	18
comp28544_c0_seq1	CTTT	124	139	16
comp28579_c0_seq1	ATA	94	114	21
comp28626_c0_seq1	T	1	17	17
comp28636_c0_seq1	AGAC	220	234	15
comp28712_c0_seq1	TTCTC	101	116	16
comp28725_c0_seq1	CT	138	152	15
comp28727_c0_seq1	A	1	18	18
comp28768_c0_seq1	ATT	78	92	15
comp28785_c0_seq1	CAG	213	234	22
comp28879_c1_seq1	TTTGT	94	108	15
comp28911_c0_seq1	ATTC	5	35	31
comp28960_c0_seq1	A	183	197	15
comp29006_c0_seq1	C	210	231	22
comp29075_c0_seq1	TC	195	210	16
comp29089_c0_seq1	GT	114	132	19
comp29106_c0_seq1	TTCA	429	443	15
comp29107_c1_seq1	TG	56	70	15
comp29198_c0_seq1	AC	141	157	17
comp29227_c0_seq1	AC	1	15	15
comp29248_c0_seq1	TTTC	84	98	15
comp29258_c1_seq1	A	75	89	15
comp29298_c0_seq1	GT	116	132	17
comp29377_c0_seq1	GT	1	17	17
comp29377_c1_seq1	CA	1	15	15
comp29488_c0_seq1	GT	247	262	16
comp29522_c0_seq1	C	33	49	17
comp29536_c0_seq1	TTCAG	1	16	16
comp29709_c1_seq1	A	315	330	16
comp29840_c1_seq1	A	1	16	16
comp30020_c0_seq1	AGTCA	150	165	16
comp30045_c0_seq1	TTAT	5	22	18
comp30103_c0_seq1	ATTT	52	69	18
comp30174_c0_seq1	CA	199	213	15
comp30179_c0_seq1	A	121	135	15
comp30208_c1_seq1	GAGAGG	1	22	22
comp30221_c0_seq1	T	34	48	15
comp30249_c0_seq1	CT	15	29	15
comp30344_c0_seq1	TGT	20	41	22
comp30418_c1_seq1	A	91	105	15
comp30473_c0_seq1	ATTT	26	42	17
comp30510_c0_seq1	A	1	15	15
comp30520_c1_seq1	TG	171	185	15
comp30565_c0_seq1	TTTA	94	108	15
comp30619_c0_seq1	AC	76	91	16
comp30785_c0_seq1	TG	1	15	15
comp30903_c0_seq1	TTG	117	139	23
comp30909_c0_seq1	TTTTC	91	105	15
comp31005_c0_seq1	TC	119	135	17
comp31025_c0_seq1	TCT	12	32	21
comp31105_c0_seq1	CATC	127	154	28
comp31106_c0_seq1	TC	193	210	18
comp31286_c0_seq1	A	1	16	16
comp31298_c1_seq1	CA	179	195	17
comp31313_c0_seq1	CACT	8	24	17
comp31330_c0_seq1	TGT	143	159	17
comp31364_c0_seq1	GAG	1	40	40
comp31489_c0_seq1	CA	196	212	17
comp31501_c1_seq1	TAT	9	30	22
comp31551_c0_seq1	CT	1	19	19
comp31553_c0_seq1	AG	66	80	15
comp31561_c0_seq1	AAAC	104	120	17
comp31565_c1_seq1	TCAT	32	47	16
comp31577_c0_seq1	TAT	5	19	15
comp31580_c0_seq1	A	36	50	15
comp31665_c0_seq1	ACTGG	528	549	22
comp31727_c1_seq1	T	1	16	16
comp31732_c0_seq1	CAGT	10	25	16
comp31751_c0_seq1	AG	89	105	17
comp31762_c0_seq1	A	1	17	17
comp31799_c1_seq1	A	1	17	17
comp31882_c0_seq1	T	16	30	15
comp31882_c0_seq1	T	40	55	16
comp31882_c0_seq1	ATTTC	126	142	17
comp31911_c1_seq1	T	196	214	19
comp31950_c1_seq1	TTG	3	19	17
comp32028_c0_seq1	TTTG	4	18	15
comp32076_c0_seq1	CTT	1	15	15
comp32136_c0_seq1	TG	140	156	17
comp32188_c1_seq1	AGAAA	72	90	19
comp32251_c1_seq1	A	1	17	17
comp32317_c0_seq1	CA	115	130	16
comp32355_c0_seq1	AGG	118	132	15
comp32355_c0_seq1	AC	253	267	15
comp32364_c0_seq1	ACAA	174	188	15
comp32372_c0_seq1	AAGAA	1	22	22
comp32421_c0_seq1	CA	1	19	19
comp32433_c0_seq1	T	79	93	15
comp32540_c0_seq1	C	125	141	17
comp32592_c1_seq1	TGTAT	108	124	17
comp32634_c0_seq1	ATGGT	89	105	17
comp32647_c0_seq1	CAAAA	89	103	15
comp32662_c0_seq1	T	11	25	15
comp32666_c0_seq1	T	178	192	15
comp32669_c0_seq1	TTTGT	103	117	15
comp32704_c0_seq1	TATC	1	18	18
comp32708_c0_seq1	ATTT	90	105	16
comp32722_c0_seq1	GCATT	194	208	15
comp32729_c0_seq1	TACAA	182	210	29
comp32753_c0_seq1	T	6	20	15
comp32758_c0_seq1	TATTA	110	125	16
comp32791_c0_seq1	GT	296	312	17
comp32794_c0_seq1	T	1	22	22
comp32835_c0_seq1	T	1	15	15
comp32918_c0_seq1	TC	1	17	17
comp32947_c0_seq1	T	1	15	15
comp32947_c0_seq1	TTAT	178	194	17
comp32961_c0_seq1	CTTTT	62	82	21
comp32992_c0_seq1	CT	108	126	19
comp33013_c0_seq1	T	1	16	16
comp33024_c0_seq1	AG	181	196	16
comp33045_c0_seq1	T	47	62	16
comp33046_c1_seq1	TTTA	35	49	15
comp33098_c0_seq1	AC	205	219	15
comp33137_c0_seq1	AC	203	219	17
comp33228_c0_seq1	AC	188	204	17
comp33269_c1_seq1	GGAGG	14	29	16
comp33289_c1_seq1	T	129	144	16
comp33331_c0_seq1	TG	1	16	16
comp33335_c0_seq1	CTG	373	387	15
comp33375_c1_seq1	AC	1	18	18
comp33398_c0_seq1	GT	1	17	17
comp33450_c1_seq1	GT	1	18	18
comp33452_c0_seq1	AAAC	88	103	16
comp33481_c0_seq1	CT	140	156	17
comp33501_c0_seq1	A	6	20	15
comp33513_c0_seq1	TTTTG	75	90	16
comp33530_c0_seq1	CA	33	47	15
comp33628_c0_seq1	CA	194	208	15
comp33657_c0_seq1	TAA	27	42	16
comp33659_c0_seq1	TTTC	43	57	15
comp33703_c0_seq1	GAAGA	159	175	17
comp33785_c0_seq1	CTC	354	375	22
comp33843_c0_seq1	TGC	11	25	15
comp33865_c0_seq1	GA	220	238	19
comp33912_c0_seq1	TG	1	15	15
comp33986_c0_seq1	T	95	112	18
comp34042_c0_seq1	GA	271	291	21
comp34099_c0_seq1	AC	1	15	15
comp34099_c0_seq1	TTA	112	128	17
comp34136_c1_seq1	AC	105	119	15
comp34155_c0_seq1	CCAT	193	213	21
comp34157_c0_seq1	CAAAA	115	130	16
comp34176_c0_seq1	CTT	116	142	27
comp34255_c0_seq1	ACAT	166	180	15
comp34266_c0_seq1	T	97	111	15
comp34271_c0_seq1	AAG	13	29	17
comp34337_c0_seq1	GT	143	157	15
comp34372_c0_seq1	TTTTG	104	141	38
comp34372_c0_seq1	TTTTG	241	256	16
comp34375_c0_seq1	TG	146	162	17
comp34409_c0_seq1	CA	3	20	18
comp34426_c0_seq1	AAT	184	207	24
comp34453_c0_seq1	TC	174	192	19
comp34473_c0_seq1	GT	119	136	18
comp34473_c1_seq1	AC	173	189	17
comp34495_c0_seq1	T	1	15	15
comp34540_c0_seq1	TGTC	205	221	17
comp34671_c0_seq1	A	145	162	18
comp34690_c0_seq1	T	1	15	15
comp34694_c0_seq1	TCTTC	1	21	21
comp34694_c0_seq1	TCTCA	309	330	22
comp34730_c0_seq1	TTTA	110	130	21
comp34738_c0_seq1	T	204	219	16
comp34831_c0_seq1	TAT	1	19	19
comp34831_c0_seq1	TC	192	207	16
comp34835_c0_seq1	ATC	22	40	19
comp34923_c0_seq1	CT	77	92	16
comp34990_c0_seq1	A	149	165	17
comp35107_c0_seq1	TATG	8	24	17
comp35216_c0_seq1	TATTT	87	101	15
comp35279_c0_seq1	CA	215	231	17
comp35332_c0_seq1	TG	1	19	19
comp35385_c0_seq1	T	189	204	16
comp35443_c0_seq1	AC	1	17	17
comp35444_c0_seq1	AC	1	17	17
comp35498_c0_seq1	ACAAAA	17	40	24
comp35501_c0_seq1	AAT	166	181	16
comp35547_c0_seq1	AG	1	15	15
comp35624_c0_seq1	TA	1	18	18
comp35634_c0_seq1	AG	1	23	23
comp35635_c0_seq1	T	2	17	16
comp35665_c0_seq1	CA	186	204	19
comp35676_c0_seq1	A	1	17	17
comp35715_c0_seq1	AC	331	345	15
comp35744_c1_seq1	T	3	17	15
comp35761_c0_seq1	A	165	180	16
comp35785_c0_seq1	T	392	408	17
comp35805_c0_seq1	T	99	114	16
comp35815_c0_seq1	T	69	83	15
comp35815_c0_seq1	T	121	135	15
comp35891_c0_seq1	TG	1	15	15
comp35915_c1_seq1	CT	103	120	18
comp35969_c0_seq1	TG	7	22	16
comp35977_c0_seq1	TTCTA	59	79	21
comp35977_c0_seq1	TTCTA	112	126	15
comp36046_c1_seq1	GGA	366	386	21
comp36074_c0_seq1	T	1	17	17
comp36074_c0_seq1	A	47	61	15
comp36083_c0_seq1	AAC	62	78	17
comp36141_c0_seq1	ATT	59	75	17
comp36141_c1_seq1	GTTTT	108	122	15
comp36151_c0_seq1	T	177	191	15
comp36211_c0_seq1	A	1	17	17
comp36270_c0_seq1	T	191	206	16
comp36312_c0_seq1	AGAAA	8	23	16
comp36337_c0_seq1	CA	252	267	16
comp36380_c0_seq1	CCTCC	144	159	16
comp36598_c0_seq1	GT	25	40	16
comp36648_c0_seq1	A	7	23	17
comp36694_c0_seq1	AC	15	31	17
comp36709_c1_seq1	AC	31	46	16
comp36753_c0_seq1	T	186	200	15
comp36848_c0_seq1	CA	1	15	15
comp36995_c0_seq1	AC	151	168	18
comp37014_c0_seq1	ATCC	77	96	20
comp37049_c0_seq1	GT	1	16	16
comp37058_c0_seq1	A	112	128	17
comp37095_c0_seq1	GAG	1	19	19
comp37112_c0_seq1	TCAT	88	102	15
comp37135_c0_seq1	TC	193	207	15
comp37147_c0_seq1	GT	1	17	17
comp37176_c0_seq1	TTCTGA	6	29	24
comp37230_c0_seq1	ATTT	1	16	16
comp37258_c0_seq1	A	178	193	16
comp37278_c0_seq1	TTTG	169	186	18
comp37417_c0_seq1	TC	199	216	18
comp37465_c0_seq1	TTTA	103	117	15
comp37546_c1_seq1	TG	101	117	17
comp37583_c0_seq1	TC	211	228	18
comp37626_c0_seq1	TGTAT	1	23	23
comp37755_c0_seq1	GT	168	182	15
comp37755_c1_seq1	AC	1	17	17
comp37856_c0_seq1	TATTCA	146	166	21
comp37868_c0_seq1	T	9	23	15
comp37887_c0_seq1	TTTTC	66	80	15
comp37896_c0_seq1	CTATT	50	76	27
comp37945_c1_seq1	TATTT	87	101	15
comp38014_c0_seq1	A	1	16	16
comp38228_c0_seq1	TTTTA	93	110	18
comp38265_c0_seq1	A	1	21	21
comp38402_c0_seq1	TTATT	102	116	15
comp38418_c0_seq1	A	3	19	17
comp38596_c0_seq1	AC	108	123	16
comp38596_c1_seq1	GT	132	147	16
comp38602_c0_seq1	T	30	44	15
comp38642_c0_seq1	A	1	16	16
comp38644_c0_seq1	AC	257	279	23
comp38704_c1_seq1	T	1	16	16
comp38709_c0_seq1	CAG	91	117	27
comp38798_c1_seq1	CT	153	193	41
comp38860_c0_seq1	CT	174	189	16
comp38885_c0_seq1	AC	189	204	16
comp38921_c0_seq1	TG	136	150	15
comp39055_c0_seq1	GT	1	18	18
comp39133_c0_seq1	ATA	191	207	17
comp39228_c0_seq1	CA	196	213	18
comp39271_c0_seq1	TAT	1	19	19
comp39275_c1_seq1	ATTT	32	47	16
comp39289_c0_seq1	CA	57	72	16
comp39297_c0_seq1	AAC	83	101	19
comp39311_c0_seq1	GT	1	19	19
comp39540_c0_seq1	AACA	61	75	15
comp39569_c0_seq1	CATC	162	179	18
comp39596_c0_seq1	ATGG	1	21	21
comp39632_c0_seq1	T	13	27	15
comp39688_c0_seq1	GT	211	225	15
comp39706_c0_seq1	A	70	84	15
comp39724_c0_seq1	CATTC	28	42	15
comp39735_c1_seq1	T	1	16	16
comp39817_c0_seq1	AC	199	213	15
comp39879_c0_seq1	AC	1	15	15
comp39892_c0_seq1	A	1	16	16
comp39924_c0_seq1	T	375	389	15
comp39924_c1_seq1	TCTCA	1	16	16
comp39953_c0_seq1	TC	99	119	21
comp39978_c0_seq1	AC	187	204	18
comp39978_c1_seq1	TG	84	99	16
comp40018_c1_seq1	T	2	18	17
comp40097_c1_seq1	AT	156	174	19
comp40173_c0_seq1	CT	63	83	21
comp40398_c0_seq1	CAT	136	150	15
comp40485_c0_seq1	T	1	16	16
comp40492_c0_seq1	AG	204	222	19
comp40562_c0_seq1	TG	1	17	17
comp40562_c0_seq1	AC	217	234	18
comp40940_c0_seq1	TG	1	17	17
comp41145_c0_seq1	CTTT	25	40	16
comp41175_c0_seq1	TGC	20	34	15
comp41396_c0_seq1	TATT	12	28	17
comp41419_c0_seq1	ATAC	68	82	15
comp41513_c0_seq1	GA	1	18	18
comp41563_c0_seq1	TG	107	123	17
comp41588_c0_seq1	T	221	237	17
comp41679_c0_seq1	TG	162	177	16
comp41682_c0_seq1	GTTT	104	119	16
comp41705_c0_seq1	CA	202	217	16
comp41722_c0_seq1	TCCT	153	167	15
comp41847_c1_seq1	AC	198	213	16
comp42072_c0_seq1	AC	125	141	17
comp42078_c1_seq1	TTTA	60	74	15
comp42088_c0_seq1	A	159	174	16
comp42132_c0_seq1	GAGG	73	88	16
comp42262_c0_seq1	T	96	110	15
comp42365_c0_seq1	T	148	162	15
comp42431_c0_seq1	A	1	15	15
comp42437_c0_seq1	TCAC	731	745	15
comp42483_c0_seq1	CTG	320	337	18
comp42631_c0_seq1	TG	114	135	22
comp42752_c0_seq1	CA	155	171	17
comp42925_c0_seq1	TTTC	50	65	16
comp42956_c0_seq1	TTTA	94	108	15
comp42959_c0_seq1	GT	262	276	15
comp42979_c0_seq1	TG	9	23	15
comp43096_c0_seq1	AG	222	243	22
comp43141_c0_seq1	CA	121	136	16
comp43331_c0_seq1	TCTA	1	18	18
comp43425_c0_seq1	A	1	16	16
comp43444_c0_seq1	CA	1	16	16
comp43508_c0_seq1	G	224	242	19
comp43683_c0_seq1	AT	141	159	19
comp43728_c0_seq1	A	115	129	15
comp43764_c1_seq1	CAT	179	194	16
comp43764_c1_seq1	CAT	281	296	16
comp43857_c0_seq1	CA	1	16	16
comp44025_c0_seq1	TCCA	131	145	15
comp44126_c0_seq1	TC	1	16	16
comp44157_c0_seq1	CT	10	24	15
comp44289_c0_seq1	TCAGA	87	101	15
comp44375_c0_seq1	A	174	188	15
comp44570_c0_seq1	TACA	44	60	17
comp44571_c0_seq1	TTTA	134	150	17
comp44639_c0_seq1	TG	1	17	17
comp44687_c0_seq1	TTCC	99	122	24
comp44884_c0_seq1	CA	178	192	15
comp44978_c0_seq1	CAG	30	44	15
comp45017_c0_seq1	GT	118	132	15
comp45121_c0_seq1	TC	222	240	19
comp45142_c0_seq1	CCCCA	68	83	16
comp45225_c1_seq1	GT	1	15	15
comp45350_c0_seq1	TTTA	89	103	15
comp45673_c0_seq1	A	1	15	15
comp45697_c0_seq1	AC	152	168	17
comp45740_c0_seq1	CA	191	207	17
comp45779_c0_seq1	AG	1	16	16
comp45793_c0_seq1	ATTT	151	166	16
comp45794_c0_seq1	T	1	17	17
comp45820_c0_seq1	CTGTCT	235	253	19
comp45892_c0_seq1	CT	10	24	15
comp45922_c0_seq1	A	124	138	15
comp45972_c0_seq1	GA	1	17	17
comp46107_c0_seq1	ATGG	245	259	15
comp46110_c0_seq1	CTGTG	151	165	15
comp46115_c0_seq1	T	119	135	17
comp46124_c0_seq1	GGA	1	15	15
comp46226_c0_seq1	TGTT	100	116	17
comp46278_c0_seq1	CA	1	16	16
comp46323_c1_seq1	TG	216	231	16
comp46405_c0_seq1	TTCA	58	100	43
comp46476_c0_seq1	TGT	1	22	22
comp46627_c0_seq1	ATG	22	38	17
comp46791_c0_seq1	CTGCT	220	236	17
comp46894_c0_seq1	TG	148	165	18
comp46923_c0_seq1	AGAA	1	21	21
comp46941_c0_seq1	GT	1	19	19
comp47035_c0_seq1	ATTT	100	120	21
comp47038_c0_seq1	CA	197	213	17
comp47086_c0_seq1	TTTC	117	131	15
comp47123_c0_seq1	TC	58	74	17
comp47142_c0_seq1	AC	134	150	17
comp47146_c0_seq1	A	187	201	15
comp47157_c0_seq1	T	125	140	16
comp47178_c0_seq1	TG	215	231	17
comp47211_c0_seq1	A	1	17	17
comp47220_c0_seq1	CT	1	15	15
comp47273_c0_seq1	TTAT	27	44	18
comp47341_c0_seq1	TTTCT	48	62	15
comp47352_c0_seq1	TCTA	131	150	20
comp47374_c0_seq1	AC	3	17	15
comp47400_c0_seq1	TATTC	44	62	19
comp47417_c0_seq1	GTG	152	166	15
comp47421_c0_seq1	TTAT	40	55	16
comp47462_c0_seq1	AC	145	159	15
comp47496_c0_seq1	TAT	1	22	22
comp47542_c0_seq1	TTTG	199	213	15
comp47580_c0_seq1	AC	284	300	17
comp47689_c0_seq1	CA	227	244	18
comp47726_c0_seq1	A	37	51	15
comp47759_c0_seq1	TC	1	18	18
comp47759_c1_seq1	CATTT	234	251	18
comp47860_c0_seq1	AC	1	16	16
comp47875_c0_seq1	AC	358	372	15
comp47934_c0_seq1	T	108	123	16
comp47974_c0_seq1	AAAC	1	15	15
comp47978_c0_seq1	CACAG	190	206	17
comp47980_c0_seq1	AC	1	19	19
comp47980_c0_seq1	TAA	257	277	21
comp47991_c0_seq1	AC	8	22	15
comp48033_c0_seq1	TTTTC	15	31	17
comp48036_c0_seq1	ACAAA	1	16	16
comp48108_c0_seq1	GTTTT	6	20	15
comp48156_c0_seq1	T	190	204	15
comp48200_c0_seq1	AAAAAT	193	210	18
comp48202_c0_seq1	CTCACA	127	146	20
comp48343_c1_seq1	A	218	234	17
comp48412_c0_seq1	TATT	55	75	21
comp48455_c0_seq1	A	3	19	17
comp48528_c0_seq1	GA	168	183	16
comp48633_c0_seq1	TTCTA	29	45	17
comp48633_c0_seq1	AT	229	244	16
comp48793_c0_seq1	CTAC	27	41	15
comp48856_c1_seq1	T	110	124	15
comp48931_c0_seq1	AATAC	54	68	15
comp48950_c0_seq1	TTTCT	64	81	18
comp49018_c0_seq1	TC	1	15	15
comp49026_c0_seq1	CAA	78	92	15
comp49045_c0_seq1	AAAC	154	168	15
comp49182_c0_seq1	AG	234	248	15
comp49221_c1_seq1	AC	204	219	16
comp49288_c0_seq1	TTA	191	207	17
comp49305_c0_seq1	TTTA	84	98	15
comp49309_c0_seq1	A	214	228	15
comp49358_c1_seq1	A	177	192	16
comp49429_c0_seq1	T	1	17	17
comp49439_c0_seq1	A	13	27	15
comp49473_c0_seq1	GT	1	20	20
comp49554_c0_seq1	TG	84	98	15
comp49662_c0_seq1	CCAA	1	23	23
comp49662_c1_seq1	TGGT	1	21	21
comp49764_c1_seq1	T	104	120	17
comp49772_c0_seq1	A	216	231	16
comp49794_c1_seq1	T	25	39	15
comp49893_c0_seq1	GT	173	187	15
comp49950_c0_seq1	T	1	18	18
comp49957_c0_seq1	TTCT	35	52	18
comp50051_c0_seq1	TTTGT	43	60	18
comp50073_c0_seq1	AC	4	18	15
comp50117_c0_seq1	T	1	16	16
comp50201_c1_seq1	TC	1	21	21
comp50210_c0_seq1	TTTG	3	17	15
comp50210_c0_seq1	TCTCT	130	144	15
comp50297_c0_seq1	GAGCA	108	124	17
comp50367_c0_seq1	TG	1	16	16
comp50430_c0_seq1	TAA	170	184	15
comp50431_c0_seq1	ATTC	143	159	17
comp50562_c1_seq1	A	1	15	15
comp50586_c0_seq1	CTGTG	238	255	18
comp50638_c0_seq1	TC	203	222	20
comp50643_c0_seq1	TATC	1	17	17
comp50655_c0_seq1	TTTAT	5	20	16
comp50708_c0_seq1	TTTA	122	140	19
comp50721_c0_seq1	CA	126	141	16
comp50841_c0_seq1	CA	1	17	17
comp50864_c0_seq1	TTTA	54	68	15
comp50874_c0_seq1	TTC	1	17	17
comp50881_c0_seq1	CTGCT	144	166	23
comp50948_c1_seq1	TCACG	168	186	19
comp50983_c0_seq1	A	1	16	16
comp51276_c0_seq1	GTT	99	113	15
comp51307_c0_seq1	T	172	186	15
comp51309_c0_seq1	TTTA	64	78	15
comp51311_c1_seq1	CT	168	183	16
comp51374_c0_seq1	ATTT	224	243	20
comp51385_c0_seq1	GAT	1	16	16
comp51466_c0_seq1	AC	205	222	18
comp51502_c0_seq1	TTAT	62	79	18
comp51553_c1_seq1	TTGTA	125	139	15
comp51557_c0_seq1	TG	77	91	15
comp51568_c0_seq1	TGTC	262	278	17
comp51620_c0_seq1	GT	1	18	18
comp51628_c0_seq1	GT	124	144	21
comp51641_c0_seq1	GT	180	195	16
comp51687_c0_seq1	T	1	15	15
comp51705_c0_seq1	CA	1	21	21
comp51725_c0_seq1	TG	1	15	15
comp51760_c0_seq1	GA	2	20	19
comp51780_c1_seq1	AG	125	140	16
comp51818_c1_seq1	TG	1	15	15
comp51929_c0_seq1	GT	9	25	17
comp51938_c0_seq1	TG	204	218	15
comp51965_c1_seq1	GTTTT	254	268	15
comp51993_c0_seq1	GGAA	57	74	18
comp52063_c1_seq1	CT	111	129	19
comp52084_c1_seq1	T	1	18	18
comp52086_c0_seq1	T	4	18	15
comp52086_c1_seq1	TCT	53	68	16
comp52146_c0_seq1	TG	234	252	19
comp52227_c0_seq1	TCTG	85	99	15
comp52370_c0_seq1	A	257	273	17
comp52378_c0_seq1	TGTT	185	204	20
comp52725_c0_seq1	AAAG	367	382	16
comp52746_c0_seq1	AACTTT	18	39	22
comp52749_c0_seq1	A	6	21	16
comp52814_c0_seq1	CTCC	233	248	16
comp52817_c0_seq1	TC	165	182	18
comp52871_c0_seq1	AG	137	151	15
comp52916_c0_seq1	TG	133	147	15
comp52964_c1_seq1	TTTC	93	113	21
comp53061_c1_seq1	GA	63	78	16
comp53239_c0_seq1	T	137	152	16
comp53340_c0_seq1	A	211	228	18
comp53479_c0_seq1	CA	3	21	19
comp53479_c1_seq1	CA	228	246	19
comp53611_c0_seq1	CA	99	117	19
comp53691_c0_seq1	GTA	94	155	62
comp53925_c1_seq1	T	4	20	17
comp53947_c0_seq1	GT	97	114	18
comp54002_c0_seq1	ATCC	162	201	40
comp54047_c0_seq1	CCT	202	218	17
comp54095_c0_seq1	TATT	8	23	16
comp54120_c0_seq1	T	214	228	15
comp54127_c0_seq1	A	157	174	18
comp54130_c0_seq1	CTATT	459	475	17
comp54259_c0_seq1	TG	1	21	21
comp54275_c1_seq1	CA	134	150	17
comp54279_c0_seq1	A	90	104	15
comp54287_c0_seq1	TA	183	198	16
comp54366_c0_seq1	CA	142	159	18
comp54537_c0_seq1	GTCT	5	43	39
comp54606_c0_seq1	GT	174	189	16
comp54651_c0_seq1	CCA	54	68	15
comp54661_c0_seq1	GAG	127	144	18
comp54661_c0_seq1	GT	198	218	21
comp54749_c0_seq1	T	68	82	15
comp54927_c0_seq1	TTTG	105	122	18
comp54972_c0_seq1	TTTA	9	23	15
comp54994_c0_seq1	TTTGT	74	91	18
comp55095_c0_seq1	TTC	167	184	18
comp55128_c0_seq1	ATTT	139	154	16
comp55235_c0_seq1	CAAT	87	108	22
comp55306_c0_seq1	TTTTA	49	67	19
comp55312_c0_seq1	TTCT	1	20	20
comp55315_c0_seq1	TTC	52	67	16
comp55329_c0_seq1	A	28	43	16
comp55412_c0_seq1	AACA	58	72	15
comp55538_c0_seq1	A	183	201	19
comp55560_c0_seq1	CA	1	17	17
comp55619_c0_seq1	TC	99	113	15
comp55836_c0_seq1	A	110	126	17
comp55846_c0_seq1	AC	30	44	15
comp55913_c0_seq1	T	198	213	16
comp55914_c0_seq1	TG	1	17	17
comp56024_c1_seq1	TC	46	60	15
comp56046_c0_seq1	CATT	189	206	18
comp56071_c0_seq1	ATTTT	149	163	15
comp56107_c0_seq1	A	246	261	16
comp56139_c0_seq1	A	34	48	15
comp56152_c0_seq1	CCTTG	27	49	23
comp56262_c0_seq1	AAAAG	50	64	15
comp56268_c0_seq1	AAGAAA	151	168	18
comp56277_c0_seq1	ATTT	36	50	15
comp56470_c0_seq1	T	1	15	15
comp56544_c0_seq1	ATT	1	20	20
comp56633_c0_seq1	T	182	198	17
comp56650_c1_seq1	GTTGT	99	118	20
comp56872_c1_seq1	TG	1	18	18
comp56897_c0_seq1	AC	42	57	16
comp56977_c0_seq1	TGTT	1	22	22
comp57001_c0_seq1	TA	130	145	16
comp57093_c0_seq1	TG	148	168	21
comp57152_c0_seq1	TG	1	18	18
comp57152_c0_seq1	TTTGT	102	119	18
comp57265_c0_seq1	GTT	109	123	15
comp57351_c0_seq1	TCTT	53	83	31
comp57631_c0_seq1	T	1	17	17
comp57631_c0_seq1	ATTTT	26	40	15
comp57775_c0_seq1	T	147	162	16
comp57995_c0_seq1	AG	32	47	16
comp58057_c0_seq1	AC	1	15	15
comp58080_c0_seq1	CCG	77	92	16
comp58112_c1_seq1	TA	5	22	18
comp58199_c0_seq1	CA	133	149	17
comp58282_c0_seq1	A	57	73	17
comp58289_c0_seq1	A	1	18	18
comp58289_c1_seq1	T	1	16	16
comp58438_c0_seq1	ATA	167	183	17
comp58551_c0_seq1	TCA	1	23	23
comp58660_c0_seq1	AGGA	197	211	15
comp58779_c0_seq1	AAAC	172	190	19
comp58810_c1_seq1	T	63	107	45
comp58829_c0_seq1	T	128	144	17
comp58849_c0_seq1	GAATG	99	127	29
comp58849_c0_seq1	TGGAA	169	228	60
comp58950_c0_seq1	GT	1	16	16
comp59101_c0_seq1	T	32	48	17
comp59183_c0_seq1	CT	187	202	16
comp59183_c1_seq1	AG	214	228	15
comp59187_c0_seq1	AC	1	39	39
comp59269_c0_seq1	T	157	173	17
comp59363_c0_seq1	TGTTT	59	74	16
comp59424_c0_seq1	AGACC	93	117	25
comp59475_c0_seq1	AC	1	22	22
comp59475_c0_seq1	CA	30	46	17
comp59508_c1_seq1	GACA	5	20	16
comp59905_c0_seq1	TG	1	18	18
comp59919_c0_seq1	TG	1	15	15
comp59931_c0_seq1	GT	73	89	17
comp59968_c0_seq1	C	1	18	18
comp59968_c0_seq1	A	23	41	19
comp59979_c0_seq1	A	1	18	18
comp60004_c0_seq1	ACA	70	86	17
comp60004_c0_seq1	ACA	190	206	17
comp60064_c0_seq1	AAG	90	108	19
comp60125_c0_seq1	TGTTT	113	128	16
comp60220_c0_seq1	GT	6	24	19
comp60237_c0_seq1	AC	1	18	18
comp60545_c0_seq1	GT	316	333	18
comp60590_c0_seq1	T	25	39	15
comp60674_c0_seq1	ACAG	3	22	20
comp60691_c0_seq1	GT	133	147	15
comp60713_c0_seq1	T	67	83	17
comp60724_c0_seq1	A	39	53	15
comp60869_c0_seq1	GT	181	195	15
comp61015_c0_seq1	TG	1	18	18
comp61356_c0_seq1	TCA	109	150	42
comp61564_c0_seq1	GATGCT	9	27	19
comp61716_c0_seq1	AC	125	142	18
comp61716_c0_seq1	CA	178	194	17
comp61924_c1_seq1	GAAA	1	16	16
comp61977_c0_seq1	TTTTTG	8	25	18
comp61986_c0_seq1	AAAC	176	209	34
comp62024_c0_seq1	CA	89	104	16
comp62029_c0_seq1	A	22	36	15
comp62034_c1_seq1	T	180	197	18
comp62091_c0_seq1	A	106	122	17
comp62129_c0_seq1	TGCCT	10	40	31
comp62137_c0_seq1	ACAG	47	62	16
comp62184_c0_seq1	GA	1	18	18
comp62237_c0_seq1	GAG	186	201	16
comp62268_c0_seq1	ATTTA	48	62	15
comp62270_c0_seq1	A	1	15	15
comp62353_c0_seq1	AACAG	83	97	15
comp62378_c0_seq1	CT	210	225	16
comp62388_c0_seq1	T	77	92	16
comp62465_c0_seq1	TG	123	138	16
comp62488_c0_seq1	A	1	17	17
comp62528_c0_seq1	TTTTG	2	21	20
comp62591_c0_seq1	T	99	114	16
comp62685_c0_seq1	TTCA	85	111	27
comp62689_c0_seq1	TGTA	170	186	17
comp62768_c0_seq1	T	186	201	16
comp62775_c0_seq1	AC	136	156	21
comp62869_c0_seq1	T	63	77	15
comp62988_c1_seq1	T	1	18	18
comp63004_c0_seq1	CA	12	27	16
comp63040_c0_seq1	GT	163	183	21
comp63166_c0_seq1	TATT	330	346	17
comp63225_c0_seq1	GT	210	225	16
comp63253_c0_seq1	TATT	9	25	17
comp63288_c0_seq1	CACTCG	172	189	18
comp63288_c0_seq1	TTATTT	236	254	19
comp63347_c0_seq1	GTGC	274	288	15
comp63356_c0_seq1	GT	6	23	18
comp63584_c0_seq1	T	144	159	16
comp63584_c1_seq1	TGGAA	97	111	15
comp63815_c0_seq1	TTTCT	33	55	23
comp63897_c0_seq1	TTTTAT	141	162	22
comp63931_c0_seq1	TG	1	17	17
comp63955_c0_seq1	GTCTG	134	154	21
comp63985_c0_seq1	T	196	210	15
comp63990_c0_seq1	TTTAT	23	51	29
comp64041_c0_seq1	ACAT	142	161	20
comp64086_c0_seq1	GT	1	16	16
comp64113_c0_seq1	T	1	15	15
comp64128_c0_seq1	CCA	878	898	21
comp64171_c0_seq1	TCTA	110	124	15
comp64231_c1_seq1	TTCAC	51	75	25
comp64363_c0_seq1	T	1	16	16
comp64369_c0_seq1	A	106	120	15
comp64407_c0_seq1	TTC	132	147	16
comp64421_c0_seq1	GT	172	189	18
comp64485_c1_seq1	GT	134	149	16
comp64492_c0_seq1	AC	1	15	15
comp64516_c0_seq1	A	1	17	17
comp64558_c0_seq1	AC	187	204	18
comp64623_c0_seq1	A	1	15	15
comp64630_c0_seq1	T	1	22	22
comp64708_c0_seq1	CAT	8	23	16
comp64824_c0_seq1	AC	131	159	29
comp64856_c0_seq1	TTTA	12	27	16
comp64856_c0_seq1	A	136	150	15
comp64884_c0_seq1	T	241	255	15
comp64973_c0_seq1	CA	20	35	16
comp65021_c0_seq1	TGTTT	5	22	18
comp65054_c0_seq1	TGGGG	13	27	15
comp65056_c0_seq1	ATCAG	105	122	18
comp65056_c1_seq1	CA	192	210	19
comp65058_c0_seq1	GT	349	363	15
comp65071_c0_seq1	TTGTT	142	158	17
comp65158_c0_seq1	T	155	170	16
comp65373_c1_seq1	TTTG	17	35	19
comp65373_c1_seq1	ATTT	196	212	17
comp65390_c0_seq1	AC	242	257	16
comp65423_c0_seq1	AC	1	19	19
comp65473_c0_seq1	AAG	141	157	17
comp65489_c0_seq1	T	1	22	22
comp65502_c0_seq1	T	1	15	15
comp65572_c0_seq1	T	169	184	16
comp65600_c1_seq1	GT	161	177	17
comp65636_c1_seq1	TATT	1	17	17
comp65661_c0_seq1	A	214	228	15
comp65694_c0_seq1	A	103	120	18
comp65779_c0_seq1	ACAG	24	44	21
comp65831_c0_seq1	CTTCA	31	45	15
comp65852_c0_seq1	AC	160	174	15
comp65863_c0_seq1	ATT	2	22	21
comp65863_c0_seq1	CTA	24	41	18
comp65882_c0_seq1	T	33	51	19
comp65982_c0_seq1	A	1	18	18
comp66033_c0_seq1	T	6	20	15
comp66092_c1_seq1	T	202	218	17
comp66097_c0_seq1	CA	1	16	16
comp66115_c0_seq1	TG	1	20	20
comp66118_c0_seq1	AG	1	15	15
comp66127_c1_seq1	A	1	19	19
comp66129_c0_seq1	TA	93	109	17
comp66129_c0_seq1	TACTA	112	128	17
comp66149_c0_seq1	A	1	16	16
comp66203_c0_seq1	A	153	170	18
comp66214_c1_seq1	AC	1	17	17
comp66291_c0_seq1	A	87	101	15
comp66312_c0_seq1	TCCA	1	22	22
comp66312_c0_seq1	ATCC	59	73	15
comp66312_c0_seq1	CATC	90	107	18
comp66312_c0_seq1	ATCC	207	222	16
comp66482_c0_seq1	A	12	26	15
comp66619_c0_seq1	GT	1	16	16
comp66624_c0_seq1	T	76	90	15
comp66635_c1_seq1	A	1	18	18
comp66645_c0_seq1	TG	1	17	17
comp66783_c0_seq1	T	161	176	16
comp66787_c0_seq1	AAC	157	178	22
comp66841_c0_seq1	CA	138	156	19
comp66844_c1_seq1	AAAAG	2	20	19
comp66887_c0_seq1	TTG	1	20	20
comp66901_c1_seq1	TG	99	115	17
comp66940_c0_seq1	T	177	192	16
comp66941_c0_seq1	AC	1	19	19
comp66941_c0_seq1	AC	245	261	17
comp66978_c0_seq1	GT	196	210	15
comp67045_c0_seq1	ATGCA	66	80	15
comp67068_c0_seq1	TC	49	63	15
comp67080_c1_seq1	A	171	185	15
comp67195_c1_seq1	TTGT	1	18	18
comp67252_c0_seq1	AGGCA	288	303	16
comp67263_c0_seq1	TGTT	38	54	17
comp67270_c0_seq1	AT	232	246	15
comp67316_c0_seq1	ATCC	61	78	18
comp67316_c0_seq1	ATCC	93	113	21
comp67322_c1_seq1	A	160	174	15
comp67454_c0_seq1	TGCTCT	74	91	18
comp67473_c0_seq1	CCTT	322	336	15
comp67473_c0_seq1	CTTT	369	390	22
comp67473_c1_seq1	TCTT	1	20	20
comp67483_c0_seq1	T	1	17	17
comp67483_c1_seq1	A	7	22	16
comp67601_c0_seq1	TG	122	138	17
comp67645_c0_seq1	GT	294	327	34
comp67647_c0_seq1	A	17	32	16
comp67662_c0_seq1	TG	236	252	17
comp67689_c1_seq1	A	261	277	17
comp67838_c0_seq1	GA	1	20	20
comp67848_c0_seq1	TTTC	6	20	15
comp67848_c0_seq1	ATTT	84	98	15
comp67855_c0_seq1	T	1	15	15
comp68044_c1_seq1	A	136	156	21
comp68109_c0_seq1	T	1	17	17
comp68113_c0_seq1	TCTT	146	160	15
comp68114_c0_seq1	T	45	60	16
comp68224_c1_seq1	ACA	74	88	15
comp68245_c0_seq1	CACACT	165	183	19
comp68252_c0_seq1	T	139	153	15
comp68270_c0_seq1	T	51	66	16
comp68309_c0_seq1	A	4	18	15
comp68317_c0_seq1	TC	90	128	39
comp68326_c0_seq1	ATATT	59	73	15
comp68340_c0_seq1	T	222	236	15
comp68359_c0_seq1	A	109	123	15
comp68426_c0_seq1	CAG	1	18	18
comp68505_c0_seq1	CTTT	1	19	19
comp68505_c0_seq1	TTTC	66	82	17
comp68589_c0_seq1	GA	4	19	16
comp68589_c1_seq1	TG	180	195	16
comp68677_c0_seq1	A	30	46	17
comp68696_c0_seq1	AC	200	215	16
comp68834_c0_seq1	ATC	85	99	15
comp68870_c0_seq1	AG	6	24	19
comp68919_c0_seq1	CA	1	20	20
comp68924_c0_seq1	CTGT	182	204	23
comp69027_c0_seq1	A	279	294	16
comp69098_c0_seq1	CA	81	97	17
comp69171_c1_seq1	CTC	145	159	15
comp69192_c0_seq1	T	178	195	18
comp69207_c0_seq1	T	237	253	17
comp69286_c0_seq1	TC	29	46	18
comp69286_c1_seq1	CT	190	207	18
comp69309_c0_seq1	GGA	204	220	17
comp69400_c0_seq1	T	73	90	18
comp69431_c0_seq1	ACTTCC	33	50	18
comp69487_c0_seq1	T	97	111	15
comp69536_c0_seq1	TTTG	212	226	15
comp69540_c0_seq1	AAAAC	207	228	22
comp69551_c0_seq1	GT	1	15	15
comp69551_c0_seq1	TG	272	288	17
comp69583_c0_seq1	TTCT	171	189	19
comp69611_c0_seq1	A	38	53	16
comp69613_c0_seq1	AC	321	336	16
comp69626_c0_seq1	GT	1	16	16
comp69673_c0_seq1	TGTTT	141	155	15
comp69681_c0_seq1	T	137	151	15
comp69716_c0_seq1	GT	55	71	17
comp69744_c0_seq1	A	118	134	17
comp69766_c0_seq1	T	161	180	20
comp69790_c0_seq1	TTA	130	144	15
comp69805_c1_seq1	T	1	17	17
comp69853_c0_seq1	TTTA	19	34	16
comp69913_c0_seq1	A	105	119	15
comp69947_c0_seq1	A	137	151	15
comp70017_c0_seq1	TG	75	89	15
comp70161_c0_seq1	TTTG	54	68	15
comp70176_c0_seq1	TTTG	88	106	19
comp70176_c0_seq1	ATTT	107	123	17
comp70189_c0_seq1	TTTG	242	258	17
comp70195_c0_seq1	A	191	206	16
comp70206_c0_seq1	AG	74	92	19
comp70216_c0_seq1	CA	1	16	16
comp70216_c0_seq1	TCCGC	126	143	18
comp70224_c0_seq1	GGA	214	230	17
comp70246_c0_seq1	CACG	226	240	15
comp70254_c0_seq1	G	1	17	17
comp70271_c0_seq1	AG	5	19	15
comp70297_c0_seq1	AC	154	171	18
comp70322_c0_seq1	TG	108	126	19
comp70322_c1_seq1	A	172	186	15
comp70338_c0_seq1	CT	2	17	16
comp70351_c0_seq1	A	144	165	22
comp70393_c0_seq1	CAA	110	139	30
comp70430_c0_seq1	TGTTC	102	118	17
comp70457_c0_seq1	GTT	64	84	21
comp70488_c0_seq1	GACA	225	246	22
comp70524_c0_seq1	T	1	16	16
comp70524_c0_seq1	ATT	105	119	15
comp70530_c0_seq1	TAA	230	244	15
comp70555_c0_seq1	T	90	105	16
comp70581_c0_seq1	TAT	1	19	19
comp70601_c0_seq1	A	1	15	15
comp70611_c0_seq1	TTTC	94	108	15
comp70613_c1_seq1	CA	1	17	17
comp70627_c1_seq1	AACAA	1	23	23
comp70682_c0_seq1	CA	1	17	17
comp70743_c0_seq1	GA	1	19	19
comp70761_c0_seq1	TC	203	219	17
comp70826_c0_seq1	CATC	225	245	21
comp70851_c0_seq1	CA	162	180	19
comp70860_c0_seq1	CTG	187	201	15
comp70877_c0_seq1	GT	261	279	19
comp70891_c0_seq1	T	1	15	15
comp70901_c0_seq1	TAA	158	172	15
comp70955_c0_seq1	CA	1	18	18
comp70955_c0_seq1	TTTC	146	160	15
comp70964_c1_seq1	AC	137	153	17
comp70981_c0_seq1	TTA	93	114	22
comp70991_c0_seq1	ACAAT	68	82	15
comp70991_c0_seq1	CA	171	188	18
comp71008_c0_seq1	A	58	72	15
comp71038_c0_seq1	ATCT	72	86	15
comp71050_c0_seq1	CTTTT	28	56	29
comp71052_c0_seq1	CT	4	23	20
comp71064_c0_seq1	AC	213	234	22
comp71132_c0_seq1	AC	304	321	18
comp71132_c1_seq1	GA	220	234	15
comp71174_c0_seq1	TG	137	153	17
comp71211_c0_seq1	T	30	44	15
comp71270_c0_seq1	T	1	15	15
comp71341_c0_seq1	CAG	386	407	22
comp71384_c0_seq1	GAAA	216	234	19
comp71435_c0_seq1	TG	1	18	18
comp71437_c0_seq1	T	1	18	18
comp71544_c0_seq1	ACAA	118	136	19
comp71559_c0_seq1	T	29	43	15
comp71647_c0_seq1	AGCG	55	71	17
comp71753_c0_seq1	TCTT	255	273	19
comp71776_c0_seq1	A	111	126	16
comp71785_c0_seq1	T	1	16	16
comp71791_c0_seq1	CCAT	28	50	23
comp71791_c0_seq1	CCAT	86	100	15
comp71791_c0_seq1	TCCA	123	137	15
comp71791_c0_seq1	TCCA	161	175	15
comp71791_c0_seq1	TCCA	199	213	15
comp71837_c1_seq1	A	180	194	15
comp71867_c1_seq1	T	184	202	19
comp71888_c0_seq1	CA	7	22	16
comp71921_c0_seq1	CATCC	222	236	15
comp71944_c0_seq1	TCAT	44	92	49
comp71944_c0_seq1	TTCA	101	122	22
comp71983_c0_seq1	AGT	34	52	19
comp72090_c0_seq1	TC	31	45	15
comp72118_c0_seq1	GGA	69	83	15
comp72203_c1_seq1	T	3	21	19
comp72224_c0_seq1	TC	208	222	15
comp72260_c0_seq1	T	111	125	15
comp72263_c1_seq1	T	87	102	16
comp72273_c0_seq1	CCAT	27	55	29
comp72273_c0_seq1	TCCT	83	100	18
comp72273_c0_seq1	CATC	103	119	17
comp72273_c0_seq1	CATC	181	201	21
comp72287_c0_seq1	TTTA	67	81	15
comp72287_c1_seq1	TTTA	106	120	15
comp72327_c1_seq1	A	1	16	16
comp72390_c0_seq1	TTTAT	38	55	18
comp72391_c0_seq1	GT	1	17	17
comp72417_c0_seq1	TC	136	150	15
comp72421_c0_seq1	TATT	20	36	17
comp72441_c0_seq1	T	241	255	15
comp72462_c0_seq1	GT	1	17	17
comp72488_c0_seq1	TTAT	34	50	17
comp72577_c0_seq1	TTTA	210	231	22
comp72713_c0_seq1	GAAGA	180	201	22
comp72726_c0_seq1	A	3	19	17
comp72763_c0_seq1	TTTTG	36	59	24
comp72835_c0_seq1	A	32	47	16
comp72842_c0_seq1	ATTTT	86	100	15
comp72933_c1_seq1	T	2	17	16
comp73075_c0_seq1	CATC	1	18	18
comp73075_c0_seq1	CATC	130	147	18
comp73075_c0_seq1	CATC	188	218	31
comp73095_c0_seq1	TTTA	141	162	22
comp73309_c0_seq1	GA	231	249	19
comp73337_c1_seq1	GT	169	186	18
comp73341_c0_seq1	GT	1	22	22
comp73439_c0_seq1	AGAC	98	115	18
comp73441_c0_seq1	CTAT	1	41	41
comp73441_c0_seq1	TGTC	43	57	15
comp73458_c0_seq1	A	1	19	19
comp73479_c0_seq1	CA	1	17	17
comp73602_c0_seq1	A	266	281	16
comp73645_c0_seq1	T	139	153	15
comp73783_c0_seq1	TTTGT	129	143	15
comp73800_c0_seq1	A	139	153	15
comp73866_c0_seq1	TG	174	190	17
comp73888_c1_seq1	AC	1	15	15
comp73891_c1_seq1	TACAA	57	71	15
comp73910_c0_seq1	CA	4	18	15
comp73912_c0_seq1	TC	168	186	19
comp73942_c0_seq1	AAT	82	105	24
comp73970_c0_seq1	TTCA	54	71	18
comp73976_c0_seq1	TTTA	28	44	17
comp73976_c1_seq1	CCT	171	186	16
comp74019_c0_seq1	T	116	131	16
comp74042_c0_seq1	A	136	153	18
comp74047_c0_seq1	AAAC	187	204	18
comp74077_c1_seq1	AC	158	174	17
comp74084_c0_seq1	AG	94	108	15
comp74118_c0_seq1	GA	48	62	15
comp74139_c1_seq1	A	97	111	15
comp74168_c0_seq1	TTCCC	609	630	22
comp74234_c0_seq1	AC	214	228	15
comp74251_c0_seq1	AGG	1	19	19
comp74258_c1_seq1	A	145	159	15
comp74361_c0_seq1	A	4	20	17
comp74377_c1_seq1	AC	1	17	17
comp74383_c0_seq1	A	106	120	15
comp74418_c0_seq1	TGT	261	278	18
comp74420_c1_seq1	T	319	335	17
comp74448_c0_seq1	TATT	281	297	17
comp74448_c1_seq1	A	144	161	18
comp74458_c0_seq1	CTCA	228	242	15
comp74466_c0_seq1	TG	1	17	17
comp74477_c0_seq1	GA	1	16	16
comp74523_c0_seq1	A	71	85	15
comp74542_c0_seq1	TATC	159	177	19
comp74598_c0_seq1	A	202	216	15
comp74598_c0_seq1	T	225	240	16
comp74671_c0_seq1	AC	159	173	15
comp74716_c0_seq1	CTTC	312	326	15
comp74734_c0_seq1	TC	71	88	18
comp74747_c0_seq1	CCCT	106	121	16
comp74786_c0_seq1	ATGG	244	258	15
comp74812_c1_seq1	T	175	189	15
comp74819_c0_seq1	A	128	144	17
comp74831_c0_seq1	GT	69	85	17
comp74831_c0_seq1	TG	111	125	15
comp74870_c1_seq1	GT	194	209	16
comp74873_c1_seq1	TATACA	89	108	20
comp74912_c0_seq1	TCGTTA	95	120	26
comp74934_c0_seq1	TTA	263	277	15
comp74938_c0_seq1	GA	49	63	15
comp74939_c1_seq1	TG	123	138	16
comp75014_c0_seq1	T	119	136	18
comp75053_c0_seq1	TTTTA	80	107	28
comp75082_c0_seq1	T	106	120	15
comp75116_c1_seq1	AG	187	201	15
comp75210_c0_seq1	T	152	166	15
comp75221_c0_seq1	T	166	182	17
comp75234_c0_seq1	T	187	201	15
comp75278_c0_seq1	AACAC	141	155	15
comp75288_c1_seq1	AG	85	105	21
comp75292_c0_seq1	CTT	112	126	15
comp75305_c0_seq1	AC	277	297	21
comp75315_c0_seq1	AC	1	18	18
comp75349_c2_seq1	TG	104	118	15
comp75411_c1_seq1	T	1	15	15
comp75428_c0_seq1	CTCC	60	78	19
comp75515_c0_seq1	AC	187	204	18
comp75537_c0_seq1	TG	191	207	17
comp75558_c0_seq1	TTCA	64	82	19
comp75594_c0_seq1	TG	1	15	15
comp75608_c0_seq1	CTCTT	1	19	19
comp75623_c0_seq1	A	61	75	15
comp75659_c2_seq1	TATT	12	26	15
comp75684_c0_seq1	TC	291	305	15
comp75724_c0_seq1	TG	189	206	18
comp75747_c1_seq1	AC	1	18	18
comp75762_c0_seq1	T	157	171	15
comp75762_c1_seq1	A	78	99	22
comp75764_c0_seq1	AC	26	40	15
comp75765_c1_seq1	TGTT	85	99	15
comp75781_c0_seq1	T	1	15	15
comp75855_c0_seq1	GA	2	23	22
comp75858_c1_seq1	AAT	142	163	22
comp75873_c1_seq1	T	1	15	15
comp75883_c0_seq1	CT	327	360	34
comp75891_c1_seq1	T	8	22	15
comp75891_c1_seq1	T	37	57	21
comp75893_c1_seq1	A	1	17	17
comp75908_c0_seq1	GT	231	245	15
comp75942_c0_seq1	T	2	17	16
comp75942_c1_seq1	T	304	324	21
comp75986_c0_seq1	AG	85	102	18
comp75986_c0_seq1	AC	179	195	17
comp75991_c0_seq1	AC	177	192	16
comp76022_c0_seq1	A	1	17	17
comp76051_c1_seq1	CGAGC	143	157	15
comp76093_c1_seq1	GA	188	204	17
comp76097_c0_seq1	ATGTGT	69	87	19
comp76117_c0_seq1	ATC	1	20	20
comp76185_c0_seq1	A	1	15	15
comp76196_c0_seq1	ACACA	14	80	67
comp76197_c0_seq1	CA	1	16	16
comp76197_c0_seq1	AC	151	165	15
comp76218_c0_seq1	T	1	20	20
comp76221_c0_seq1	CA	239	255	17
comp76253_c2_seq1	TC	203	219	17
comp76283_c0_seq1	AC	1	18	18
comp76324_c0_seq1	CAGAC	23	38	16
comp76324_c0_seq1	CAGAC	86	101	16
comp76324_c0_seq1	CAGAC	149	164	16
comp76337_c0_seq1	AC	223	240	18
comp76347_c0_seq1	CCTGCA	1	21	21
comp76353_c0_seq1	AAAAG	35	50	16
comp76356_c0_seq1	A	141	156	16
comp76363_c0_seq1	TTTA	254	268	15
comp76375_c1_seq1	TGTT	1	22	22
comp76377_c1_seq1	CA	1	18	18
comp76390_c1_seq1	TTCC	135	149	15
comp76390_c1_seq1	TCTT	223	243	21
comp76412_c0_seq1	AC	1	19	19
comp76417_c0_seq1	T	150	165	16
comp76420_c0_seq1	AC	1	18	18
comp76427_c0_seq1	T	91	105	15
comp76446_c1_seq1	T	1	18	18
comp76451_c0_seq1	GACAGG	295	314	20
comp76514_c0_seq1	T	239	255	17
comp76541_c0_seq1	TTTA	74	88	15
comp76555_c0_seq1	CATTT	12	32	21
comp76558_c0_seq1	A	193	207	15
comp76560_c0_seq1	A	1	15	15
comp76564_c1_seq1	A	185	199	15
comp76568_c0_seq1	TTTC	117	131	15
comp76575_c0_seq1	TG	1	16	16
comp76589_c0_seq1	GACA	1	16	16
comp76613_c1_seq1	TG	1	16	16
comp76613_c1_seq1	ACAG	139	156	18
comp76635_c0_seq1	TATT	137	156	20
comp76635_c1_seq1	TAT	19	36	18
comp76644_c1_seq1	T	1	15	15
comp76648_c0_seq1	AC	152	168	17
comp76655_c0_seq1	AC	1	21	21
comp76664_c0_seq1	TTTG	89	103	15
comp76713_c0_seq1	T	1	17	17
comp76727_c0_seq1	TCA	679	695	17
comp76736_c0_seq1	T	1	18	18
comp76749_c0_seq1	TTTTC	16	30	15
comp76769_c0_seq1	AC	1	17	17
comp76852_c1_seq1	T	288	303	16
comp76865_c0_seq1	CA	166	183	18
comp76875_c0_seq1	GT	149	165	17
comp76881_c0_seq1	TCTTAT	200	219	20
comp76911_c0_seq1	CTTC	143	159	17
comp76929_c1_seq1	ACC	73	88	16
comp76934_c2_seq1	CAT	1	23	23
comp76935_c0_seq1	CA	1	21	21
comp76941_c0_seq1	TCC	1	24	24
comp76941_c0_seq1	CAG	37	53	17
comp76941_c0_seq1	GAG	199	236	38
comp76948_c0_seq1	T	92	108	17
comp76989_c1_seq1	ATCAA	53	68	16
comp76997_c0_seq1	A	60	74	15
comp77038_c0_seq1	T	2	22	21
comp77046_c1_seq1	T	275	291	17
comp77051_c0_seq1	T	5	19	15
comp77067_c0_seq1	TTTTC	431	450	20
comp77085_c0_seq1	T	65	79	15
comp77109_c0_seq1	GT	86	101	16
comp77114_c1_seq1	TG	234	249	16
comp77155_c0_seq1	CA	163	183	21
comp77164_c0_seq1	T	54	71	18
comp77175_c1_seq1	A	89	105	17
comp77215_c0_seq1	ACAG	161	179	19
comp77232_c0_seq1	CCT	49	64	16
comp77237_c0_seq1	TTTG	2	24	23
comp77238_c0_seq1	TTTTA	300	320	21
comp77243_c1_seq1	T	197	213	17
comp77253_c0_seq1	GAT	1	19	19
comp77253_c1_seq1	GAT	442	462	21
comp77267_c0_seq1	TG	194	213	20
comp77286_c1_seq1	AC	1	19	19
comp77318_c0_seq1	GAGC	184	198	15
comp77338_c0_seq1	T	1	16	16
comp77339_c0_seq1	A	94	108	15
comp77388_c0_seq1	TCAGT	86	100	15
comp77450_c0_seq1	GCCGC	163	177	15
comp77452_c0_seq1	GAT	139	157	19
comp77531_c1_seq1	TCTTTT	191	208	18
comp77570_c0_seq1	T	2	19	18
comp77603_c0_seq1	A	15	30	16
comp77618_c0_seq1	ATTTT	180	198	19
comp77620_c0_seq1	AC	265	280	16
comp77620_c1_seq1	AC	6	21	16
comp77623_c0_seq1	TGTCT	42	56	15
comp77624_c0_seq1	TTA	271	288	18
comp77782_c0_seq1	A	1	15	15
comp77813_c0_seq1	CA	180	196	17
comp77818_c0_seq1	T	304	318	15
comp77841_c1_seq1	ACA	142	158	17
comp77894_c0_seq1	AC	108	123	16
comp77896_c1_seq1	AAAG	187	205	19
comp77898_c1_seq1	TGTTT	75	93	19
comp77902_c0_seq1	GAGGAA	18	40	23
comp77914_c0_seq1	AC	1	15	15
comp77937_c0_seq1	C	116	132	17
comp77938_c0_seq1	GA	45	59	15
comp77977_c0_seq1	ATG	58	72	15
comp77998_c0_seq1	TGCC	109	123	15
comp77999_c1_seq1	ACTGAT	28	45	18
comp78020_c0_seq1	T	183	216	34
comp78041_c0_seq1	AAAAG	20	40	21
comp78042_c0_seq1	ATTTT	107	121	15
comp78045_c0_seq1	T	1	15	15
comp78078_c0_seq1	TGCA	62	76	15
comp78140_c0_seq1	AAT	15	29	15
comp78155_c1_seq1	CTC	65	79	15
comp78171_c0_seq1	CTCAT	551	567	17
comp78221_c1_seq1	A	99	113	15
comp78245_c0_seq1	CA	5	22	18
comp78258_c0_seq1	A	169	186	18
comp78268_c0_seq1	GCG	272	287	16
comp78285_c0_seq1	ACTTT	166	182	17
comp78361_c0_seq1	TCCAGC	69	88	20
comp78367_c0_seq1	TCTT	54	80	27
comp78370_c1_seq1	AT	76	90	15
comp78391_c1_seq1	TC	5	22	18
comp78395_c0_seq1	GATGAG	3	24	22
comp78447_c1_seq1	AAAG	5	19	15
comp78465_c0_seq1	T	1	17	17
comp78540_c1_seq1	CA	84	99	16
comp78569_c0_seq1	CA	8	23	16
comp78587_c1_seq1	CA	160	174	15
comp78614_c0_seq1	GA	1	18	18
comp78625_c0_seq1	AAAC	49	78	30
comp78629_c0_seq1	CTGT	44	60	17
comp78646_c0_seq1	CCAA	193	208	16
comp78646_c0_seq1	ACAA	228	242	15
comp78646_c0_seq1	AACA	409	429	21
comp78650_c0_seq1	TTTG	145	165	21
comp78665_c0_seq1	CAC	621	644	24
comp78681_c1_seq1	T	132	147	16
comp78710_c0_seq1	CTTT	434	449	16
comp78710_c1_seq1	GAAG	145	159	15
comp78722_c0_seq1	CCTT	5	64	60
comp78741_c0_seq1	AT	145	160	16
comp78866_c0_seq1	TTTG	98	114	17
comp78884_c0_seq1	TAT	67	81	15
comp78911_c0_seq1	TC	171	185	15
comp78919_c1_seq1	T	1	17	17
comp78919_c1_seq1	TGA	96	110	15
comp78924_c0_seq1	T	124	144	21
comp78937_c1_seq1	AC	128	146	19
comp78966_c0_seq1	AC	34	48	15
comp78990_c0_seq1	AAGAGG	5	40	36
comp79035_c0_seq1	TTCC	291	312	22
comp79041_c0_seq1	CA	4	22	19
comp79041_c0_seq1	CA	435	449	15
comp79054_c2_seq1	TCC	149	168	20
comp79064_c0_seq1	AACA	74	88	15
comp79075_c0_seq1	A	187	201	15
comp79117_c0_seq1	CT	1	19	19
comp79131_c0_seq1	TTC	21	37	17
comp79152_c0_seq1	GT	415	432	18
comp79162_c0_seq1	A	71	88	18
comp79187_c0_seq1	T	147	161	15
comp79187_c0_seq1	C	187	207	21
comp79197_c0_seq1	TTTG	1	15	15
comp79228_c1_seq1	TG	87	103	17
comp79253_c0_seq1	ATC	1	19	19
comp79267_c0_seq1	T	87	101	15
comp79286_c0_seq1	TTTTG	39	54	16
comp79318_c0_seq1	TTATT	128	142	15
comp79319_c0_seq1	CAG	1494	1511	18
comp79350_c0_seq1	GT	121	141	21
comp79437_c0_seq1	TATTA	71	86	16
comp79453_c0_seq1	TG	142	157	16
comp79461_c0_seq1	A	120	135	16
comp79490_c0_seq1	A	183	200	18
comp79507_c1_seq1	TG	199	216	18
comp79523_c0_seq1	AATC	12	26	15
comp79543_c0_seq1	ATC	14	34	21
comp79547_c0_seq1	TTAT	34	53	20
comp79580_c0_seq1	AAAAC	218	233	16
comp79602_c0_seq1	AAAC	1	31	31
comp79650_c0_seq1	TCTG	62	78	17
comp79660_c1_seq1	T	1	15	15
comp79679_c0_seq1	TATTT	139	159	21
comp79688_c1_seq1	AAAC	145	162	18
comp79727_c1_seq1	TCTCC	205	221	17
comp79742_c0_seq1	AC	3	21	19
comp79748_c0_seq1	A	295	309	15
comp79767_c0_seq1	GTT	34	50	17
comp79792_c0_seq1	A	1	16	16
comp79810_c0_seq1	CT	89	108	20
comp79841_c0_seq1	GT	1	18	18
comp79844_c1_seq1	T	1	18	18
comp79860_c1_seq1	TCATTT	66	98	33
comp79875_c1_seq1	GT	47	62	16
comp79877_c0_seq1	AT	6	23	18
comp79896_c0_seq1	AC	211	243	33
comp79947_c2_seq1	CAT	215	234	20
comp79956_c0_seq1	CT	33	48	16
comp79961_c0_seq1	TCTT	201	215	15
comp80039_c2_seq1	T	282	297	16
comp80043_c0_seq1	GT	1	16	16
comp80047_c0_seq1	TTTTC	45	68	24
comp80057_c0_seq1	TG	111	125	15
comp80077_c1_seq1	T	2	19	18
comp80094_c0_seq1	GT	1	17	17
comp80127_c0_seq1	CA	177	192	16
comp80127_c0_seq1	CA	227	249	23
comp80177_c0_seq1	A	1	17	17
comp80177_c2_seq1	GGA	24	42	19
comp80189_c0_seq1	TC	30	44	15
comp80253_c0_seq1	TA	107	123	17
comp80255_c0_seq1	A	915	935	21
comp80268_c1_seq1	TAT	64	79	16
comp80272_c0_seq1	A	209	229	21
comp80290_c0_seq1	T	242	257	16
comp80298_c0_seq1	TC	1	16	16
comp80320_c0_seq1	CA	160	177	18
comp80320_c1_seq1	CA	1	18	18
comp80356_c0_seq1	T	30	44	15
comp80356_c1_seq1	T	1	15	15
comp80408_c0_seq1	ATTT	45	60	16
comp80420_c0_seq1	CCA	426	443	18
comp80435_c0_seq1	CCT	71	85	15
comp80435_c0_seq1	CTG	95	110	16
comp80463_c0_seq1	A	162	180	19
comp80503_c1_seq1	TG	1	17	17
comp80558_c0_seq1	AAAATG	107	127	21
comp80594_c0_seq1	C	142	156	15
comp80609_c0_seq1	A	75	90	16
comp80702_c1_seq1	A	108	122	15
comp80769_c0_seq1	TTG	192	207	16
comp80789_c1_seq1	T	51	68	18
comp80823_c0_seq1	GT	1	16	16
comp80850_c0_seq1	AG	1	18	18
comp80855_c0_seq1	CA	142	156	15
comp80866_c0_seq1	A	139	153	15
comp80868_c0_seq1	GT	1	15	15
comp80871_c0_seq1	AT	13	30	18
comp80873_c1_seq1	CA	1	15	15
comp80883_c1_seq1	AAAG	199	213	15
comp80892_c0_seq1	T	318	333	16
comp80925_c0_seq1	TGT	105	120	16
comp80945_c0_seq1	GA	1	18	18
comp81015_c1_seq1	A	106	122	17
comp81066_c0_seq1	AC	1	18	18
comp81066_c0_seq1	C	202	218	17
comp81066_c0_seq1	A	224	240	17
comp81137_c0_seq1	T	203	219	17
comp81171_c0_seq1	T	171	185	15
comp81200_c0_seq1	AC	31	45	15
comp81232_c0_seq1	AAAAAT	258	275	18
comp81250_c1_seq1	T	1	15	15
comp81255_c0_seq1	TG	140	157	18
comp81275_c0_seq1	TCCT	177	192	16
comp81295_c0_seq1	AC	1	16	16
comp81344_c1_seq1	TTAT	30	45	16
comp81433_c0_seq1	TG	1	18	18
comp81440_c0_seq1	AC	1	18	18
comp81464_c0_seq1	TG	7	27	21
comp81486_c0_seq1	TG	141	156	16
comp81511_c0_seq1	TG	1	22	22
comp81511_c0_seq1	AC	325	341	17
comp81537_c1_seq1	ATTT	13	27	15
comp81549_c1_seq1	T	1	15	15
comp81558_c0_seq1	T	169	186	18
comp81591_c1_seq1	TC	1	21	21
comp81594_c0_seq1	GT	1	15	15
comp81594_c2_seq1	TG	1	19	19
comp81602_c0_seq1	AC	1	15	15
comp81607_c0_seq1	TTTAT	155	180	26
comp81623_c1_seq1	TATT	225	240	16
comp81630_c0_seq1	A	127	141	15
comp81651_c0_seq1	A	1	15	15
comp81663_c0_seq1	GT	11	25	15
comp81663_c0_seq1	A	127	141	15
comp81714_c0_seq1	TG	3	20	18
comp81720_c0_seq1	CAGA	62	77	16
comp81770_c1_seq1	TC	1	23	23
comp81799_c0_seq1	TTA	94	120	27
comp81843_c0_seq1	CT	252	266	15
comp81885_c2_seq1	GT	304	321	18
comp81896_c0_seq1	TCAT	20	35	16
comp81901_c1_seq1	T	1	15	15
comp81909_c0_seq1	CT	72	93	22
comp81915_c0_seq1	T	214	231	18
comp81954_c1_seq1	A	226	243	18
comp81957_c1_seq1	T	169	183	15
comp81994_c1_seq1	TATTG	106	136	31
comp82039_c0_seq1	GT	1	15	15
comp82078_c0_seq1	CAT	56	72	17
comp82090_c0_seq1	CA	1	17	17
comp82110_c0_seq1	TTTCT	84	98	15
comp82140_c0_seq1	TTTTC	41	55	15
comp82144_c1_seq1	T	166	180	15
comp82230_c0_seq1	CT	82	101	20
comp82280_c0_seq1	TC	1	46	46
comp82286_c0_seq1	GT	1	22	22
comp82346_c1_seq1	CA	1	21	21
comp82354_c0_seq1	TG	235	249	15
comp82375_c0_seq1	AAT	1	19	19
comp82404_c0_seq1	TGTCC	8	43	36
comp82404_c0_seq1	TATCA	58	76	19
comp82404_c0_seq1	TCCCA	133	164	32
comp82404_c0_seq1	TCCCA	229	244	16
comp82404_c0_seq1	TTCCA	299	314	16
comp82440_c0_seq1	TGC	1	18	18
comp82454_c0_seq1	AC	131	147	17
comp82454_c0_seq1	TG	284	306	23
comp82464_c0_seq1	CAT	2	19	18
comp82474_c2_seq1	AAAC	174	188	15
comp82508_c0_seq1	CA	120	135	16
comp82520_c1_seq1	CA	148	165	18
comp82520_c2_seq1	T	3	18	16
comp82523_c0_seq1	TG	1	30	30
comp82549_c0_seq1	TATTT	204	218	15
[truncated: 7,430 more rows]

## Sheet: Sheet1
Table S2. Microsatellites identified from Amur carp transcriptome
