# Supplementary material for: Transcriptome Analysis to Identify Cold-Responsive Genes in Amur Carp (Cyprinus carpio haematopterus)
Source: PLoS One. 2015 Jun 22;10(6):e0130526. doi: 10.1371/journal.pone.0130526 (PMC4476670; doi:10.1371/journal.pone.0130526)
Supplement: S6 Table — (XLS) [file pone.0130526.s007.xls]

## Sheet: Sheet1
S6 Table. SSRs identified in cold-responsive genes
Seq_Name	liver	muscle	brain	gill	spleen	Motif	SSR_Start	SSR_End	Length
comp100008_c0_seq1		DOWN	DOWN		DOWN	AC	1	20	20
comp100008_c0_seq1		DOWN	DOWN		DOWN	TCAC	201	228	28
comp100008_c0_seq1		DOWN	DOWN		DOWN	CACT	350	364	15
comp100092_c1_seq1					DOWN	AAAG	198	213	16
comp100152_c0_seq1			DOWN			CTTTC	1	23	23
comp100152_c0_seq1			DOWN			CTTC	94	113	20
comp100403_c0_seq1		DOWN				AC	1	17	17
comp100657_c2_seq1					DOWN	T	250	267	18
comp100672_c1_seq1					DOWN	T	221	235	15
comp100745_c0_seq1					DOWN	A	6	21	16
comp100766_c0_seq1			UP			CAC	681	695	15
comp101096_c0_seq1		DOWN				CCAGCA	203	228	26
comp101124_c0_seq1					DOWN	A	9	24	16
comp101149_c0_seq1		DOWN				AC	143	157	15
comp101469_c2_seq1				DOWN		ATTT	1	16	16
comp101524_c0_seq1					DOWN	A	202	216	15
comp101687_c0_seq1					DOWN	ACTC	229	247	19
comp101693_c0_seq1	DOWN					GTT	100	114	15
comp101782_c1_seq1					DOWN	T	3	21	19
comp101823_c0_seq1					DOWN	A	100	115	16
comp101858_c0_seq1					DOWN	T	1	16	16
comp101906_c1_seq1					DOWN	A	53	67	15
comp102099_c0_seq1					DOWN	ATTTT	108	122	15
comp102099_c0_seq1					DOWN	AC	205	222	18
comp1024506_c0_seq1					DOWN	ACACA	1	20	20
comp102483_c0_seq1					DOWN	TCTT	1	19	19
comp102634_c1_seq1					DOWN	A	178	192	15
comp102644_c1_seq1					DOWN	T	91	111	21
comp102653_c0_seq1					DOWN	CTTTT	217	234	18
comp102807_c2_seq1					DOWN	T	182	197	16
comp102878_c0_seq1					DOWN	CAG	204	228	25
comp103102_c0_seq1					DOWN	T	235	252	18
comp103248_c0_seq1					DOWN	A	350	366	17
comp103248_c0_seq1					DOWN	GT	155	169	15
comp103274_c1_seq1					DOWN	T	211	225	15
comp103289_c0_seq1					DOWN	AAGTTC	201	228	28
comp103312_c0_seq1					DOWN	A	88	103	16
comp103357_c1_seq1		DOWN				TTC	438	459	22
comp103362_c0_seq1	DOWN					TTTTA	118	132	15
comp103448_c0_seq1					DOWN	A	1	16	16
comp103483_c0_seq1					DOWN	AC	302	318	17
comp103484_c0_seq1					DOWN	T	159	177	19
comp103484_c1_seq1					DOWN	A	181	198	18
comp103484_c1_seq1					DOWN	A	1	16	16
comp103680_c0_seq1					DOWN	GTCTC	438	467	30
comp103680_c0_seq1					DOWN	CTTCT	511	534	24
comp103843_c3_seq1			DOWN			TATT	82	99	18
comp103878_c0_seq1		DOWN				TG	1	20	20
comp103913_c1_seq1				UP		AAAAG	285	299	15
comp104014_c0_seq1					DOWN	AC	1	17	17
comp104028_c0_seq1					DOWN	GT	211	228	18
comp104029_c0_seq1					DOWN	TG	180	194	15
comp104346_c0_seq1					DOWN	T	195	212	18
comp104383_c0_seq1					DOWN	CA	229	244	16
comp104386_c0_seq1					DOWN	AC	1	19	19
comp104473_c0_seq1					DOWN	CA	179	193	15
comp104473_c0_seq1					DOWN	CT	4	36	33
comp104516_c2_seq1					DOWN	CT	188	207	20
comp104646_c0_seq1					DOWN	CACCT	187	202	16
comp1047288_c0_seq1					DOWN	T	8	22	15
comp104769_c1_seq1		UP				GCG	123	137	15
comp104794_c1_seq1					DOWN	TTTA	138	152	15
comp105251_c1_seq1					DOWN	AG	142	158	17
comp105361_c0_seq1					DOWN	CA	217	231	15
comp105414_c0_seq1				UP		TCA	262	296	35
comp105503_c0_seq1					DOWN	T	1	18	18
comp105503_c2_seq1					DOWN	T	224	240	17
comp105527_c0_seq1					DOWN	TG	43	57	15
comp105527_c1_seq1					DOWN	T	226	240	15
comp105543_c0_seq1			DOWN			CGCTTC	8	26	19
comp105545_c0_seq1					UP	GATG	128	146	19
comp105574_c0_seq1					DOWN	T	59	74	16
comp105876_c0_seq1					DOWN	T	1	17	17
comp105886_c0_seq1					DOWN	AAGAAA	592	609	18
comp105994_c0_seq1					DOWN	A	1	18	18
comp106106_c0_seq1			DOWN			AC	231	246	16
comp106179_c0_seq1			UP			GA	4	19	16
comp106229_c1_seq1					DOWN	T	204	219	16
comp106335_c1_seq1					DOWN	GCCT	44	59	16
comp106647_c1_seq1				DOWN		CT	65	80	16
comp106733_c0_seq1					DOWN	A	196	211	16
comp106739_c0_seq1					DOWN	AC	136	151	16
comp106795_c0_seq1		DOWN				GGA	245	261	17
comp1069414_c0_seq1					DOWN	T	1	15	15
comp107180_c0_seq1			DOWN			ATCC	357	378	22
comp107180_c0_seq1			DOWN			TCCA	386	400	15
comp107302_c1_seq1					DOWN	GT	1	21	21
comp107393_c0_seq1			DOWN			TCTCC	34	50	17
comp107393_c0_seq1			DOWN			CTCTC	209	224	16
comp107439_c0_seq1				DOWN		CAGT	512	526	15
comp107525_c1_seq1					DOWN	AAGAA	130	147	18
comp107560_c1_seq1					DOWN	TTC	177	195	19
comp107757_c1_seq1					DOWN	ACAGC	225	239	15
comp107807_c1_seq1					DOWN	T	243	258	16
comp108016_c0_seq1					DOWN	CA	1	22	22
comp108144_c0_seq1					DOWN	T	120	137	18
comp108155_c0_seq1					DOWN	AC	1	17	17
comp108155_c1_seq1					DOWN	GT	1	19	19
comp108171_c0_seq1					DOWN	TCTT	1	19	19
comp108171_c1_seq1					DOWN	TTCT	425	444	20
comp108235_c0_seq1	DOWN					TTGCA	80	95	16
comp108235_c1_seq1	DOWN					GAGG	9	28	20
comp108257_c1_seq1					DOWN	T	23	37	15
comp108291_c0_seq1					DOWN	CA	162	183	22
comp108309_c0_seq1					DOWN	TC	147	163	17
comp108309_c0_seq1					DOWN	TC	178	197	20
comp108330_c1_seq1		UP				TCA	1	20	20
comp108330_c1_seq1		UP				CAG	27	44	18
comp108374_c4_seq1					DOWN	A	1	21	21
comp108419_c0_seq1					DOWN	AC	1	17	17
comp108422_c1_seq1					DOWN	AAAG	18	40	23
comp108482_c0_seq1			UP			T	1	19	19
comp108486_c0_seq1			UP			TAT	167	182	16
comp108645_c0_seq1					DOWN	T	47	61	15
comp108748_c1_seq1					DOWN	AC	9	23	15
comp108750_c1_seq1		DOWN				ACTC	12	27	16
comp108751_c1_seq1					DOWN	CT	203	219	17
comp108868_c0_seq1					DOWN	T	232	246	15
comp108868_c0_seq1					DOWN	TATT	453	467	15
comp108871_c0_seq1					DOWN	TTTC	115	129	15
comp108942_c1_seq1					DOWN	AC	1	19	19
comp108962_c0_seq1					DOWN	A	4	20	17
comp109147_c0_seq1			DOWN			CAT	36	54	19
comp109152_c0_seq1					UP	TTG	539	553	15
comp109154_c0_seq1		DOWN				A	239	260	22
comp109218_c0_seq1				DOWN		GA	1	27	27
comp109243_c1_seq1		UP	UP		UP	TTTA	300	321	22
comp1092605_c0_seq1					DOWN	TGC	133	147	15
comp109318_c0_seq1				DOWN		TA	219	233	15
comp109357_c0_seq1	DOWN					GT	72	88	17
comp109398_c1_seq1				DOWN		CA	6	22	17
comp109398_c1_seq1				DOWN		GT	87	102	16
comp109427_c1_seq1					DOWN	T	212	228	17
comp109471_c0_seq1					DOWN	AAAGAA	909	928	20
comp109471_c0_seq1					DOWN	AGG	1970	1986	17
comp109471_c0_seq1					DOWN	GAG	2002	2027	26
comp109488_c0_seq1					DOWN	AC	1	22	22
comp109583_c5_seq1					UP	GTACA	143	169	27
comp109597_c1_seq1					DOWN	GACGC	312	326	15
comp109597_c1_seq1				UP		GACGC	312	326	15
comp109971_c0_seq1					DOWN	T	1	19	19
comp110018_c1_seq1					DOWN	T	25	45	21
comp110058_c0_seq1					UP	GAT	1165	1180	16
comp110058_c0_seq1					UP	TGA	2154	2168	15
comp110187_c0_seq1			UP			TTTA	190	204	15
comp110324_c0_seq1		DOWN				CCAT	1	45	45
comp110324_c0_seq1		DOWN				TCCA	90	113	24
comp110324_c0_seq1		DOWN				CCAT	188	208	21
comp110373_c2_seq1		UP				ATC	234	255	22
comp110410_c0_seq1		DOWN				ACCACA	400	417	18
comp110415_c0_seq1			DOWN		DOWN	CA	631	645	15
comp110432_c0_seq1		DOWN				GAT	1546	1562	17
comp110432_c0_seq1		DOWN				CAG	1641	1659	19
comp110455_c0_seq1					UP	AAC	6	22	17
comp110480_c0_seq1			DOWN			CT	1	15	15
comp110498_c0_seq1		DOWN				GT	94	108	15
comp110498_c0_seq1		DOWN				AG	288	306	19
comp110527_c1_seq1			DOWN		DOWN	AGC	529	556	28
comp110624_c0_seq1					UP	TG	1	17	17
comp110663_c1_seq1					UP	ACAG	47	67	21
comp110687_c0_seq1					DOWN	A	1	18	18
comp110689_c0_seq1					DOWN	T	134	156	23
comp110825_c1_seq1					DOWN	TCAA	33	51	19
comp110825_c1_seq1					DOWN	T	157	171	15
comp111072_c5_seq1					DOWN	T	1	15	15
comp111098_c0_seq1					DOWN	T	319	333	15
comp111098_c0_seq1				UP		T	319	333	15
comp11118_c0_seq1					DOWN	AAG	181	196	16
comp111207_c0_seq1				UP	UP	CAT	113	129	17
comp111240_c1_seq1			UP		UP	TGGGG	55	69	15
comp111243_c0_seq1					DOWN	T	4	21	18
comp111304_c0_seq1		DOWN				TCA	209	231	23
comp111310_c0_seq1			DOWN			TC	648	663	16
comp111438_c1_seq1		DOWN	DOWN			CCAT	32	81	50
comp111438_c1_seq1		DOWN	DOWN			CATC	455	471	17
comp111438_c1_seq1		DOWN	DOWN			CCAT	280	296	17
comp111438_c1_seq1		DOWN	DOWN			TCAT	264	279	16
comp111438_c1_seq1		DOWN	DOWN			CCAT	244	263	20
comp111438_c1_seq1		DOWN	DOWN			CCAT	107	127	21
comp111438_c1_seq1		DOWN	DOWN			TCCA	191	212	22
comp111474_c0_seq1	DOWN	DOWN	DOWN			CCA	1222	1239	18
comp111474_c0_seq1					UP	CCA	1222	1239	18
comp111474_c2_seq1		DOWN				CCA	4	26	23
comp111538_c1_seq1					DOWN	A	259	275	17
comp111555_c0_seq1			UP			GAT	2167	2181	15
comp111562_c0_seq1			UP			GAC	229	243	15
comp111588_c0_seq1					DOWN	CTT	185	201	17
comp111616_c0_seq1					DOWN	A	160	177	18
comp111714_c3_seq1					DOWN	T	1	17	17
comp111760_c3_seq1	DOWN					CA	195	210	16
comp111851_c0_seq1			UP			AG	245	259	15
comp111892_c0_seq1		DOWN				GA	1	16	16
comp111892_c0_seq1		DOWN				CTG	43	62	20
comp112002_c1_seq1		DOWN				TCC	315	329	15
comp112002_c1_seq1					UP	TCC	315	329	15
comp112009_c1_seq1					UP	TATC	15	29	15
comp112100_c0_seq1					DOWN	TTATG	43	57	15
comp112136_c0_seq1					DOWN	A	1	16	16
comp112186_c1_seq1					DOWN	TG	380	396	17
comp112320_c0_seq1					DOWN	T	72	86	15
comp112507_c0_seq1		DOWN				CACCGG	137	164	28
comp112507_c0_seq1					UP	CACCGG	137	164	28
comp112573_c1_seq1					DOWN	A	4	19	16
comp112663_c0_seq1				UP		AGA	543	557	15
comp112702_c2_seq1					DOWN	A	1	19	19
comp112713_c0_seq1					UP	TGTTT	1	21	21
comp112755_c0_seq1		DOWN	DOWN			AC	1	16	16
comp112903_c1_seq1		DOWN				CACCAG	793	815	23
comp112973_c0_seq1			DOWN			AGA	413	430	18
comp113049_c0_seq1				DOWN		AGAGG	601	616	16
comp113069_c6_seq1					DOWN	T	141	155	15
comp113120_c1_seq1		DOWN				CTCCTA	416	472	57
comp113120_c1_seq1	UP					CTCCTA	416	472	57
comp113154_c0_seq1	DOWN					GT	1	19	19
comp113221_c0_seq1				DOWN		GAG	175	189	15
comp113254_c0_seq1	DOWN					AC	1	22	22
comp113254_c0_seq1	DOWN					CA	32	46	15
comp113441_c0_seq1					DOWN	TCTTTT	320	337	18
comp113549_c0_seq1					UP	CA	2	22	21
comp113573_c0_seq1					DOWN	TTCT	395	409	15
comp113573_c0_seq1				UP		TTCT	395	409	15
comp113586_c1_seq1	DOWN					A	1	16	16
comp113618_c2_seq1					UP	ATT	26	46	21
comp113618_c3_seq1					DOWN	ATT	237	255	19
comp113663_c0_seq1			UP			GAA	4	18	15
comp114165_c1_seq1					DOWN	AAAC	58	73	16
comp114180_c0_seq1				DOWN		A	91	109	19
comp114193_c0_seq1		UP				CAT	98	117	20
comp114264_c3_seq1					DOWN	A	274	291	18
comp114264_c5_seq1					DOWN	A	1	15	15
comp114336_c0_seq1				DOWN		ACA	503	523	21
comp114487_c1_seq1			UP			AAT	256	272	17
comp114489_c1_seq1	DOWN					TA	129	144	16
comp114502_c0_seq1		DOWN	DOWN		DOWN	AAGAAA	1288	1311	24
comp114618_c0_seq1				UP		TGTTG	117	133	17
comp114707_c0_seq1		UP				TTCTC	1	21	21
comp114707_c2_seq1		UP				AGAAG	1	23	23
comp114729_c0_seq1			DOWN			TCA	353	369	17
comp114737_c0_seq1			DOWN			CAG	1	20	20
comp114737_c0_seq1			DOWN			GCA	648	666	19
comp114748_c0_seq1		UP		UP		AG	8	22	15
comp114771_c1_seq1					DOWN	T	1	15	15
comp114924_c0_seq1					UP	GAGAGG	1054	1076	23
comp114925_c0_seq1	DOWN	DOWN	DOWN			CA	228	255	28
comp114948_c2_seq1		UP		UP		AAG	1	21	21
comp114998_c0_seq1					DOWN	A	141	156	16
comp115110_c1_seq1		DOWN				CA	22	49	28
comp115117_c1_seq1			UP			GAT	439	459	21
comp115176_c0_seq1	DOWN					TGT	81	96	16
comp115192_c0_seq1					UP	AC	1	17	17
comp115314_c0_seq1					DOWN	T	170	186	17
comp115324_c1_seq1				UP		ATG	353	375	23
comp115395_c0_seq1				DOWN		ACA	226	247	22
comp115487_c0_seq1		UP		UP	UP	TGC	35	50	16
comp115521_c0_seq1		UP			UP	TG	1	18	18
comp115555_c0_seq1		UP				GCA	114	129	16
comp115566_c0_seq1		UP				TCAGA	537	551	15
comp115569_c0_seq1			UP			AAATGG	1032	1049	18
comp115602_c1_seq1					DOWN	A	151	168	18
comp115604_c0_seq1					UP	CTC	126	140	15
comp115637_c0_seq1		DOWN				ATTT	80	95	16
comp115707_c1_seq1					DOWN	T	44	60	17
comp115717_c0_seq1				DOWN		CAT	42	56	15
comp115780_c3_seq1		DOWN				GAG	865	884	20
comp115813_c7_seq1		DOWN				CGAG	175	189	15
comp116004_c3_seq1					DOWN	T	1	16	16
comp116035_c0_seq1				UP		AGG	147	164	18
comp116111_c0_seq1		DOWN				CCA	429	465	37
comp116128_c1_seq1		UP				CA	1	19	19
comp116147_c5_seq1					DOWN	A	7	21	15
comp116222_c0_seq1		UP				GT	1	23	23
comp116329_c1_seq1		DOWN				AC	1	17	17
comp116347_c1_seq1		UP				AAG	1	23	23
comp116347_c1_seq1		UP				GAG	52	78	27
comp116347_c2_seq1				UP		CTT	1	23	23
comp116459_c0_seq1				DOWN		T	4	20	17
comp116504_c0_seq1	DOWN				DOWN	T	262	282	21
comp116523_c0_seq1		UP	UP		UP	TCA	221	246	26
comp116557_c0_seq1					UP	AAG	469	502	34
comp116563_c1_seq1					DOWN	T	1	15	15
comp116578_c4_seq1					DOWN	TTTC	99	113	15
comp116675_c1_seq1		UP				ACAA	1	17	17
comp116739_c0_seq1		DOWN				AGAATC	2004	2022	19
comp116739_c0_seq1		DOWN				ACA	2938	2954	17
comp116739_c1_seq1		DOWN				CAAT	979	993	15
comp116776_c0_seq1	UP			UP	UP	GTTTT	8	22	15
comp116845_c2_seq1					UP	GCA	1611	1631	21
comp116855_c0_seq1		DOWN				TCATCC	5	24	20
comp116857_c3_seq1					DOWN	AAAAAT	132	150	19
comp116887_c1_seq1		UP				GAAGGA	168	190	23
comp116893_c0_seq1		DOWN				TCT	1792	1811	20
comp116905_c0_seq1			DOWN			AGA	1905	1925	21
comp116905_c0_seq1			DOWN			AGA	1717	1741	25
comp116951_c0_seq1			UP			GCA	1	22	22
comp116993_c1_seq1					UP	ACA	697	711	15
comp117006_c1_seq1		DOWN				A	183	197	15
comp117052_c0_seq1		UP			UP	AG	1	18	18
comp117055_c0_seq1		DOWN				GCA	20	35	16
comp117072_c0_seq1		DOWN				CAA	796	839	44
comp117076_c0_seq1				UP		TG	69	83	15
comp117076_c0_seq1			DOWN			TG	69	83	15
comp117134_c2_seq1					DOWN	A	162	179	18
comp117159_c0_seq1					UP	GT	1	18	18
comp117192_c0_seq1					UP	GAA	568	583	16
comp117223_c1_seq1		UP				GAG	703	720	18
comp117223_c1_seq1		UP				GT	799	815	17
comp117243_c1_seq1					DOWN	TTC	185	200	16
comp117326_c0_seq1		DOWN				CT	147	165	19
comp117348_c0_seq1		DOWN				TGA	804	819	16
comp117348_c0_seq1					UP	TGA	804	819	16
comp117373_c4_seq1					DOWN	T	1	15	15
comp117391_c0_seq1					UP	AAGA	112	132	21
comp117412_c0_seq1					UP	GGC	24	38	15
comp117415_c0_seq1		DOWN				CAG	1144	1158	15
comp117415_c0_seq1					UP	CAG	1144	1158	15
comp117419_c0_seq1		UP		UP		GT	126	145	20
comp117432_c2_seq1		DOWN				T	18	36	19
comp117432_c2_seq1				UP		T	18	36	19
comp117441_c2_seq1			UP			GGT	271	285	15
comp117477_c0_seq1		UP				AGC	593	609	17
comp117487_c1_seq1		UP				GAAAAA	402	419	18
comp117492_c6_seq1	UP					TTTG	1	15	15
comp117510_c0_seq1					DOWN	CT	1	23	23
comp117517_c2_seq1					DOWN	T	22	37	16
comp117521_c0_seq1			UP			A	1	17	17
comp117545_c1_seq1	DOWN					GT	1	17	17
comp117555_c0_seq1					UP	GCA	202	224	23
comp117563_c0_seq1			UP			CAGCA	5	19	15
comp117564_c1_seq1			DOWN			CCA	615	632	18
comp117576_c2_seq1					DOWN	TG	1	18	18
comp117583_c11_seq1					DOWN	G	40	86	47
comp117583_c11_seq1					DOWN	A	121	136	16
comp117583_c9_seq1		UP				ATG	773	787	15
comp117593_c0_seq1		UP			UP	TCCGAG	904	923	20
comp117595_c2_seq1					DOWN	A	27	44	18
comp117595_c2_seq1					DOWN	A	77	95	19
comp117595_c2_seq1					DOWN	TA	237	255	19
comp117602_c2_seq1					DOWN	T	39	53	15
comp117607_c1_seq1					DOWN	TTAT	127	163	37
comp117607_c2_seq1					DOWN	A	1	19	19
comp117607_c2_seq1				UP		A	1	19	19
comp117607_c2_seq1					DOWN	A	42	56	15
comp117607_c2_seq1				UP		A	42	56	15
comp117681_c2_seq1		DOWN				GAG	44	60	17
comp117681_c2_seq1		DOWN				GT	1	18	18
comp117688_c1_seq1		DOWN			DOWN	AC	254	269	16
comp117699_c1_seq1			UP			A	1	17	17
comp117755_c0_seq1		DOWN				CCTGCT	868	888	21
comp117755_c0_seq1					UP	CCTGCT	868	888	21
comp117760_c1_seq1		DOWN				CCA	911	926	16
comp117770_c0_seq1		UP				GAAA	433	447	15
comp117779_c0_seq1		UP				CTTT	272	286	15
comp117790_c0_seq1					DOWN	AAAAAT	1198	1218	21
comp117803_c0_seq1					UP	TCA	1	17	17
comp117803_c1_seq1					UP	TCA	2602	2621	20
comp117840_c1_seq1	DOWN					AGG	281	296	16
comp117840_c2_seq1	DOWN					CT	230	249	20
comp117852_c0_seq1				UP	UP	AC	31	65	35
comp117888_c0_seq1		UP				GA	99	119	21
comp117952_c0_seq1			DOWN			CA	2	21	20
comp117976_c2_seq1		DOWN				GGC	72	88	17
comp118010_c2_seq1					DOWN	ATTT	187	210	24
comp118010_c2_seq1					DOWN	T	244	260	17
comp118010_c3_seq1			UP			TA	227	243	17
comp118039_c0_seq1					DOWN	T	52	68	17
comp118043_c2_seq1					UP	AC	1	18	18
comp118076_c0_seq1				UP		CTG	2338	2353	16
comp118088_c0_seq1		DOWN				CAG	40	56	17
comp118088_c1_seq1					UP	CAG	7	21	15
comp118088_c4_seq1					UP	GCAACA	849	872	24
comp118088_c5_seq1					UP	CAG	1660	1679	20
comp118105_c2_seq1		UP			UP	TGA	378	396	19
comp118114_c4_seq1					UP	AC	1	20	20
comp118133_c1_seq1				UP		A	283	299	17
comp118150_c1_seq1					DOWN	A	1	18	18
comp118150_c2_seq1					DOWN	T	1	18	18
comp118154_c0_seq1					DOWN	AAAC	297	311	15
comp118163_c5_seq1					DOWN	T	208	222	15
comp118163_c5_seq1					DOWN	C	233	254	22
comp118171_c0_seq1	DOWN					CAG	1	17	17
comp118203_c0_seq1		UP				TGTT	38	55	18
comp118212_c0_seq1		UP				GCT	19	33	15
comp118254_c1_seq1					DOWN	T	185	200	16
comp118277_c0_seq1		UP			UP	TGA	309	327	19
comp118277_c1_seq1		UP				GAT	1	21	21
comp118292_c1_seq1		DOWN			DOWN	CA	288	303	16
comp118292_c1_seq1		DOWN			DOWN	CA	210	248	39
comp118329_c0_seq1					UP	TCCAGC	211	248	38
comp118346_c4_seq1					UP	GATGAG	1699	1734	36
comp118374_c4_seq1					DOWN	A	108	123	16
comp118394_c0_seq1	DOWN					AC	1	16	16
comp118397_c5_seq1					UP	TTTG	103	117	15
comp118401_c1_seq1					DOWN	A	1	16	16
comp118403_c1_seq1		UP				GAT	4	31	28
comp118430_c3_seq1					UP	GAG	10	24	15
comp118504_c1_seq1					DOWN	T	89	107	19
comp118504_c1_seq1					DOWN	T	113	131	19
comp118515_c0_seq1					UP	CCT	242	264	23
comp118529_c0_seq1		UP	UP		UP	TGC	1288	1309	22
comp118632_c0_seq1		UP				T	271	287	17
comp118632_c1_seq1					DOWN	T	1	16	16
comp118632_c1_seq1		UP				T	1	16	16
comp118632_c3_seq1		DOWN				CAA	396	414	19
comp118632_c3_seq1		DOWN				CAC	541	563	23
comp118632_c5_seq1		UP				CT	3	20	18
comp118700_c1_seq1					DOWN	GAAAAA	777	794	18
comp118704_c0_seq1				UP		TCCA	540	576	37
comp118719_c2_seq1	DOWN				DOWN	CA	118	135	18
comp118755_c1_seq1		DOWN			DOWN	ACT	19	41	23
comp118755_c1_seq1		DOWN			DOWN	CTA	94	123	30
comp118808_c1_seq1					DOWN	A	168	182	15
comp118836_c0_seq1			DOWN			CCTGCT	4	23	20
comp118905_c4_seq1					DOWN	TTTA	42	56	15
comp118905_c4_seq1					DOWN	TATTT	165	181	17
comp118905_c4_seq1					DOWN	TTTTA	238	253	16
comp118912_c2_seq1	DOWN	DOWN				TCT	299	313	15
comp118912_c4_seq1	DOWN		DOWN			CCAGAA	220	254	35
comp118912_c4_seq1	DOWN		DOWN			CCAGAG	172	212	41
comp118912_c4_seq1	DOWN		DOWN			GAGCCT	139	166	28
comp118923_c4_seq1		UP				T	154	169	16
comp118940_c0_seq1	DOWN					GAT	1054	1070	17
comp118966_c0_seq1		UP				AC	1	18	18
comp118985_c0_seq1				UP		CCT	4736	4752	17
comp119032_c2_seq1				UP		CA	261	276	16
comp119037_c4_seq1					DOWN	T	129	144	16
comp119053_c0_seq1	UP					CGG	596	611	16
comp119136_c3_seq1	DOWN					TGA	387	404	18
comp119159_c1_seq1					DOWN	T	69	83	15
comp119189_c0_seq1					DOWN	AAG	484	505	22
comp119189_c0_seq1				UP		AAG	484	505	22
comp119189_c0_seq1					DOWN	AAGAAA	841	858	18
comp119189_c0_seq1				UP		AAGAAA	841	858	18
comp119213_c3_seq1		DOWN				AC	222	239	18
comp119222_c0_seq1			DOWN	DOWN		ACA	477	494	18
comp119222_c0_seq1					UP	ACA	477	494	18
comp119237_c0_seq1					UP	TGAACC	1944	1961	18
comp119239_c5_seq1					DOWN	A	1	21	21
comp119245_c1_seq1					DOWN	A	55	70	16
comp119257_c6_seq1		UP			UP	AC	264	279	16
comp119276_c0_seq1			UP			CTC	57	84	28
comp119276_c0_seq1			UP			CA	1	16	16
comp119301_c1_seq1		DOWN	DOWN			CA	136	157	22
comp119401_c0_seq1					UP	AAAC	414	428	15
comp119409_c0_seq1				UP		CA	24	44	21
comp119409_c0_seq1				UP		GT	270	291	22
comp119433_c0_seq1		DOWN				TCAA	1	21	21
comp119433_c0_seq1		DOWN				ATCT	24	46	23
comp119443_c0_seq1			DOWN			AGC	845	867	23
comp119454_c2_seq1		UP				CAT	487	503	17
comp119463_c2_seq1	UP				UP	AAG	247	261	15
comp119471_c1_seq1	UP	UP			UP	AGC	1	23	23
comp119506_c0_seq1					DOWN	TTC	77	95	19
comp119545_c0_seq1	DOWN	DOWN		DOWN		CCA	291	308	18
comp119580_c3_seq1		UP				AAAG	4	18	15
comp119585_c0_seq1		UP				TGA	747	761	15
comp119585_c1_seq1		UP	UP			AAGC	241	255	15
comp119605_c3_seq1				UP		GAA	3	19	17
comp119628_c0_seq1					DOWN	GGA	1002	1019	18
comp119665_c2_seq1					DOWN	T	45	62	18
comp119670_c3_seq1			DOWN			GAG	226	241	16
comp119675_c1_seq1					DOWN	TTTGT	31	47	17
comp119676_c1_seq1					DOWN	T	136	150	15
comp119697_c1_seq1		UP				AAAC	3	21	19
comp119717_c0_seq1					UP	GAT	1927	1943	17
comp119759_c6_seq1		DOWN				CA	245	277	33
comp119782_c1_seq1	DOWN					TTTC	298	317	20
comp119782_c2_seq1					UP	CCTCCA	362	384	23
comp119788_c1_seq1					UP	TTG	82	102	21
comp119797_c2_seq1					UP	GAT	649	666	18
comp119850_c0_seq1		UP			UP	CAC	427	449	23
comp119850_c0_seq1		UP			UP	GGAGGG	610	629	20
comp119875_c0_seq1		UP				T	224	241	18
comp119896_c1_seq1		UP				CA	223	243	21
comp119904_c5_seq1					DOWN	A	238	252	15
comp119908_c0_seq1					UP	ATT	145	162	18
comp119911_c1_seq1					DOWN	T	2	22	21
comp119917_c0_seq1		DOWN	DOWN			TTTA	4	18	15
comp119917_c0_seq1		DOWN	DOWN			CAG	633	656	24
comp119917_c0_seq1		DOWN	DOWN			CCA	726	750	25
comp119917_c0_seq1		DOWN	DOWN			CAC	814	835	22
comp119941_c12_seq1					UP	AAG	1	20	20
comp119942_c1_seq1					UP	CAG	850	865	16
comp119943_c0_seq1					DOWN	T	1	20	20
comp119945_c1_seq1					UP	CAG	895	909	15
comp119954_c0_seq1			DOWN			TC	649	670	22
comp119956_c3_seq1			UP			TTTG	232	249	18
comp119958_c4_seq1			UP			TA	83	97	15
comp120019_c0_seq1		UP				T	172	186	15
comp120021_c0_seq1	UP				UP	GGA	507	521	15
comp120043_c6_seq1					UP	GCA	646	665	20
comp120062_c1_seq1					UP	A	1	17	17
comp120096_c1_seq1		UP		UP		AAG	3	17	15
comp120102_c2_seq1					UP	GAT	1174	1193	20
comp120121_c2_seq1					DOWN	TC	111	126	16
comp120169_c1_seq1			UP			ATT	149	166	18
comp120184_c0_seq1		UP				A	177	191	15
comp120196_c2_seq1		DOWN				GA	1	19	19
comp120196_c2_seq1		DOWN				AGA	150	170	21
comp120196_c3_seq1				UP		GA	313	330	18
comp120199_c0_seq1					DOWN	A	1	17	17
comp120220_c3_seq1					DOWN	TTA	1	16	16
comp120226_c0_seq1					UP	TCA	1495	1511	17
comp120226_c0_seq1					UP	TG	16	30	15
comp120273_c1_seq1					UP	GAT	1	21	21
comp120301_c0_seq1					DOWN	T	3	21	19
comp120312_c2_seq1		DOWN				AGC	353	369	17
comp120324_c0_seq1			UP			AGC	83	98	16
comp120352_c0_seq1		UP	UP		UP	CCTCCA	893	924	32
comp120375_c8_seq1					DOWN	A	212	226	15
comp120386_c2_seq1					UP	GGGTCA	774	792	19
comp120424_c1_seq1		DOWN				TCCA	1	23	23
comp120424_c1_seq1		DOWN				TCCA	263	302	40
comp120441_c4_seq1					DOWN	T	145	162	18
comp120450_c2_seq1	DOWN					TG	1	17	17
comp120450_c4_seq1	DOWN					GCA	1413	1434	22
comp120450_c5_seq1	DOWN					AC	3	22	20
comp120450_c5_seq1	DOWN					CAT	47	66	20
comp120551_c0_seq1		UP			UP	GCC	2	17	16
comp120558_c1_seq1			DOWN			CAG	1	21	21
comp120596_c4_seq1	DOWN				DOWN	T	73	89	17
comp120655_c1_seq1					DOWN	CT	913	952	40
comp120658_c13_seq1					DOWN	CTTT	214	237	24
comp120658_c5_seq1					UP	GT	290	310	21
comp120658_c7_seq1		DOWN				ACAG	1	17	17
comp120659_c6_seq1		UP			UP	GCCCCT	838	860	23
comp120692_c0_seq1	UP	UP			UP	GAG	86	100	15
comp120740_c1_seq1	DOWN		DOWN			TCGGT	88	109	22
comp120791_c2_seq1		DOWN				AC	1	18	18
comp120791_c2_seq1		DOWN				ACACA	59	73	15
comp120791_c2_seq1		DOWN				AC	92	106	15
comp120795_c1_seq1					UP	AGCCAC	280	297	18
comp120800_c0_seq1				UP		TC	115	129	15
comp120867_c2_seq1		UP			UP	CAG	292	310	19
comp120867_c4_seq1					UP	GAG	775	794	20
comp120872_c2_seq1				DOWN		TCA	214	231	18
comp120881_c2_seq1					DOWN	A	183	201	19
comp120881_c2_seq1					DOWN	A	135	176	42
comp120902_c6_seq1	DOWN				DOWN	GTCAT	534	549	16
comp120914_c0_seq1					DOWN	AGAA	1	23	23
comp120914_c1_seq1					DOWN	CTTT	1	23	23
comp120931_c0_seq1			DOWN			AAG	503	522	20
comp120982_c0_seq1					UP	CAT	556	572	17
comp120989_c4_seq1			DOWN			GCA	337	353	17
comp120997_c6_seq1				UP		CAAA	242	256	15
comp121004_c0_seq1		UP			UP	AGGATG	323	347	25
comp121012_c0_seq1					DOWN	CTC	1	18	18
comp121023_c1_seq1			UP			GAG	4	20	17
comp121025_c0_seq1					DOWN	AAG	1294	1314	21
comp121031_c0_seq1	UP	UP				GAG	1144	1160	17
comp121056_c0_seq1			UP			A	1	16	16
comp121139_c0_seq1			UP			TTTTA	201	219	19
comp121139_c4_seq1			UP			AAAC	82	96	15
comp121165_c0_seq1					UP	GAT	534	554	21
comp121165_c0_seq1					UP	GAC	958	972	15
comp121171_c0_seq1					DOWN	T	1	17	17
comp121176_c1_seq1					UP	TGG	1044	1058	15
comp121176_c1_seq1					UP	GGTGGA	1204	1221	18
comp121199_c4_seq1					DOWN	T	4	20	17
comp121240_c0_seq1			UP			GAA	423	438	16
comp121246_c1_seq1			DOWN			GAT	1	16	16
comp121246_c2_seq1			DOWN			TCA	1	15	15
comp121267_c8_seq1					DOWN	TTTTC	6	24	19
comp121282_c1_seq1			DOWN			GCA	1739	1754	16
comp121292_c1_seq1					UP	CAG	16	35	20
comp121327_c4_seq1					DOWN	TCTT	1	22	22
comp121395_c4_seq1		DOWN				GAG	450	471	22
comp121400_c1_seq1	DOWN					TATT	83	106	24
comp121401_c3_seq1					UP	CCA	823	839	17
comp121401_c3_seq1		DOWN				CCA	823	839	17
comp121401_c3_seq1					UP	CCT	1153	1181	29
comp121401_c3_seq1		DOWN				CCT	1153	1181	29
comp121406_c0_seq1					UP	AGC	13	36	24
comp121408_c6_seq1					DOWN	TC	252	273	22
comp121414_c6_seq1		DOWN				CA	182	213	32
comp121430_c0_seq1					UP	TCA	116	131	16
comp121433_c3_seq1					DOWN	T	176	192	17
comp121453_c0_seq1			UP			CTC	1703	1732	30
comp121514_c0_seq1		DOWN				GGCTCA	1	30	30
comp121514_c0_seq1					UP	GGCTCA	1	30	30
comp121514_c0_seq1		DOWN				GCA	301	321	21
comp121514_c0_seq1					UP	GCA	301	321	21
comp121515_c0_seq1		UP			UP	TTC	661	678	18
comp121520_c1_seq1				UP		TTG	162	177	16
comp121533_c6_seq1					DOWN	T	171	186	16
comp121555_c4_seq1					DOWN	C	19	40	22
comp121555_c4_seq1					DOWN	G	44	64	21
comp121555_c4_seq1					DOWN	A	67	86	20
comp121556_c0_seq1		DOWN				GCG	28	43	16
comp121556_c0_seq1					UP	GCG	28	43	16
comp121574_c6_seq1					DOWN	T	1	19	19
comp121574_c6_seq1					DOWN	TGG	137	154	18
comp121580_c0_seq1					UP	ACCAGA	384	404	21
comp121580_c1_seq1		UP	UP			T	1	21	21
comp121592_c0_seq1					DOWN	T	1	18	18
comp121620_c2_seq1		UP				AGA	2784	2801	18
comp121620_c2_seq1		UP				TGA	2802	2816	15
comp121630_c2_seq1					DOWN	CCA	1373	1387	15
comp121634_c2_seq1					DOWN	GT	1	18	18
comp121640_c0_seq1					UP	GCA	83	100	18
comp121640_c0_seq1					UP	CAG	946	962	17
comp121647_c1_seq1					DOWN	ATC	123	144	22
comp121661_c0_seq1	DOWN				DOWN	ATCCTC	1377	1397	21
comp121661_c0_seq1		UP				ATCCTC	1377	1397	21
comp121761_c4_seq1					DOWN	A	326	342	17
comp121789_c10_seq1		UP	UP	UP		ACA	43	58	16
comp121791_c0_seq1					DOWN	TCA	1	23	23
comp121791_c0_seq1					DOWN	GAA	96	116	21
comp121798_c1_seq1					DOWN	A	1	17	17
comp121812_c0_seq1		DOWN		DOWN		AGG	210	248	39
comp121832_c2_seq1		DOWN				GAG	3856	3872	17
comp121832_c2_seq1					UP	GAG	3856	3872	17
comp121847_c0_seq1	UP			UP	UP	AGC	514	528	15
comp121849_c2_seq1					UP	TG	1	19	19
comp121859_c0_seq1					UP	AAC	1361	1376	16
comp121879_c1_seq1		DOWN				CAG	1	17	17
comp121879_c2_seq1		DOWN				GCA	1113	1140	28
comp121879_c2_seq1		DOWN				CAG	1270	1288	19
comp121887_c0_seq1				UP		TCC	297	325	29
comp121887_c0_seq1				UP		TCA	363	381	19
comp121902_c2_seq1		UP		UP		TGAGGA	150	176	27
comp121919_c4_seq1					DOWN	A	1	16	16
comp121928_c1_seq1		DOWN				GGA	1372	1387	16
comp121928_c1_seq1					UP	GGA	1372	1387	16
comp121933_c0_seq1		DOWN				AC	113	135	23
comp121957_c0_seq1		UP				T	1	17	17
comp121957_c2_seq1		UP		UP		TAT	89	119	31
comp121957_c2_seq1		UP		UP		TAT	7	24	18
comp121971_c6_seq1				UP	UP	ATC	162	182	21
comp121971_c6_seq1				UP	UP	TCC	235	251	17
comp121971_c6_seq1				UP	UP	CGG	390	405	16
comp121980_c5_seq1					DOWN	TTTG	247	266	20
comp121989_c1_seq1			UP			GAG	1435	1449	15
comp121999_c4_seq1					DOWN	TAA	17	34	18
comp122012_c1_seq1					DOWN	A	1	17	17
comp122014_c0_seq1				UP		CACTA	151	166	16
comp122055_c0_seq1		DOWN				TCC	2223	2240	18
comp122066_c0_seq1					UP	GAAAA	2497	2511	15
comp122113_c0_seq1		DOWN				ACC	1036	1054	19
comp122114_c3_seq1		DOWN				AAACCC	770	787	18
comp122166_c0_seq1		DOWN				CCA	1029	1044	16
comp122166_c0_seq1					UP	CCA	1029	1044	16
comp122189_c0_seq1		UP				GAT	1	20	20
comp122189_c1_seq1	UP					TGA	1083	1101	19
comp122197_c1_seq1		DOWN				TCTT	846	860	15
comp122209_c4_seq1					DOWN	TTTC	198	213	16
comp122219_c1_seq1				UP		TTTG	294	308	15
comp122245_c6_seq1					UP	GCG	108	122	15
comp122269_c2_seq1				UP	UP	GGT	253	274	22
comp122279_c1_seq1					UP	GAT	1	17	17
comp122288_c0_seq1					DOWN	G	1	16	16
comp122288_c0_seq1					DOWN	A	51	66	16
comp122294_c0_seq1		DOWN				GCA	4476	4498	23
comp122294_c0_seq1					UP	GCA	4476	4498	23
comp122296_c0_seq1					DOWN	A	1	19	19
comp122301_c4_seq1		UP			UP	AGG	1094	1110	17
comp122326_c1_seq1			UP			CGCTC	317	333	17
comp122326_c1_seq1			UP			TC	334	351	18
comp122360_c1_seq1					DOWN	TTTA	108	128	21
comp122364_c0_seq1		UP			UP	ATG	83	110	28
comp122365_c1_seq1					UP	ATG	1136	1150	15
comp122374_c1_seq1		DOWN				AGC	236	263	28
comp122406_c4_seq1					UP	AAC	143	162	20
comp122419_c4_seq1					UP	AGA	377	391	15
comp122435_c2_seq1		UP				T	302	320	19
comp122435_c9_seq1					DOWN	T	1	15	15
comp122454_c8_seq1					DOWN	T	44	59	16
comp122468_c2_seq1					DOWN	GT	3	21	19
comp122508_c3_seq1				UP	UP	GCT	1784	1800	17
comp122537_c0_seq1					DOWN	T	1	18	18
comp122537_c0_seq1				UP		T	1	18	18
comp122537_c2_seq1					DOWN	A	2	22	21
comp122541_c0_seq1			UP			GAT	136	151	16
comp122566_c0_seq1		UP				TGA	1050	1064	15
comp122582_c1_seq1			UP		UP	GAG	652	680	29
comp122601_c2_seq1		UP				AAAAAT	372	393	22
comp122601_c5_seq1				UP		T	169	186	18
comp122606_c3_seq1					DOWN	A	1	16	16
comp122607_c7_seq1				UP		GAG	10	32	23
comp122614_c1_seq1					DOWN	AC	191	207	17
comp122634_c3_seq1		DOWN				ACC	958	974	17
comp122634_c3_seq1	UP				UP	ACC	958	974	17
comp122680_c0_seq1					UP	CA	1	18	18
comp122682_c1_seq1				UP		T	1	17	17
comp122684_c3_seq1		UP			UP	GGTCA	104	119	16
comp122707_c2_seq1					DOWN	A	294	312	19
comp122738_c1_seq1	UP	UP			UP	AGA	1647	1661	15
comp122741_c6_seq1					UP	TGC	159	177	19
comp122757_c1_seq1		DOWN				CACCAG	1012	1050	39
comp122761_c3_seq1					UP	GTT	4	35	32
comp122798_c0_seq1					DOWN	ATG	251	269	19
comp122798_c0_seq1		UP				ATG	251	269	19
comp122803_c0_seq1		DOWN				CAG	949	969	21
comp122803_c0_seq1					UP	CAG	949	969	21
comp122814_c2_seq1		UP				T	133	150	18
comp122846_c1_seq1				UP		TC	1	20	20
comp122846_c1_seq1				UP		A	159	180	22
comp122856_c0_seq1			DOWN			CCCCTC	461	479	19
comp122872_c1_seq1				DOWN		GCA	164	179	16
comp122875_c3_seq1					UP	CAG	261	278	18
comp122898_c0_seq1				UP	UP	GTGC	3	44	42
comp122909_c0_seq1					UP	CAG	379	399	21
comp122921_c0_seq1			UP			A	1	19	19
comp122939_c4_seq1		UP	UP			A	1	18	18
comp122947_c1_seq1		UP	UP			A	60	75	16
comp122968_c0_seq1					UP	CAA	1	22	22
comp122968_c1_seq1					UP	TCCC	1058	1078	21
comp122970_c0_seq1			UP			A	5	20	16
comp122998_c0_seq1					UP	CAG	933	957	25
comp122998_c0_seq1					UP	GGA	1170	1187	18
comp123006_c0_seq1					UP	AGG	364	378	15
comp123029_c0_seq1		DOWN				ACA	991	1007	17
comp123038_c0_seq1		DOWN	DOWN		DOWN	TCACAC	49	66	18
comp123089_c1_seq1	DOWN	DOWN	DOWN		DOWN	AC	1	54	54
comp123089_c1_seq1	DOWN	DOWN	DOWN		DOWN	CA	204	219	16
comp123089_c1_seq1	DOWN	DOWN	DOWN		DOWN	CA	244	260	17
comp123124_c1_seq1				UP		GAT	4	38	35
comp123131_c0_seq1		DOWN				CCT	730	746	17
comp123135_c2_seq1		DOWN				GGA	381	396	16
comp123135_c2_seq1	UP				UP	GGA	381	396	16
comp123144_c6_seq1					DOWN	A	15	30	16
comp123154_c0_seq1		DOWN				ACC	1189	1215	27
comp123161_c0_seq1					UP	TGA	2436	2453	18
comp123164_c0_seq1					UP	CAG	1054	1073	20
comp123168_c2_seq1		DOWN				CA	24	38	15
comp123188_c2_seq1					DOWN	T	3	19	17
comp123211_c4_seq1					UP	CCT	63	84	22
comp123224_c3_seq1		DOWN				CCACAC	1813	1831	19
comp123238_c1_seq1					UP	GAT	1	23	23
comp123261_c5_seq1			UP			A	336	351	16
comp123281_c1_seq1		DOWN				CTC	1055	1076	22
comp123305_c0_seq1					DOWN	TAT	138	152	15
comp123331_c0_seq1		UP				ATG	2042	2063	22
comp123331_c0_seq1		UP				GAT	2140	2156	17
comp123336_c8_seq1					DOWN	C	250	267	18
comp123351_c0_seq1					UP	CAGAGA	1176	1193	18
comp123354_c0_seq1					UP	TTTA	246	263	18
comp123358_c0_seq1					UP	CTG	408	428	21
comp123376_c0_seq1					UP	CAA	534	553	20
comp123383_c0_seq1					DOWN	A	67	82	16
comp123393_c0_seq1		DOWN				GCCTCC	1008	1025	18
comp123393_c0_seq1					UP	GCCTCC	1008	1025	18
comp123393_c0_seq1		DOWN				CAC	1852	1868	17
comp123393_c0_seq1					UP	CAC	1852	1868	17
comp123407_c0_seq1		UP				AAT	1	37	37
comp123410_c0_seq1		UP	UP			A	1	20	20
comp123410_c0_seq1		UP	UP			A	25	57	33
comp123442_c0_seq1					DOWN	T	3	21	19
comp123478_c4_seq1					DOWN	TCTTT	1	16	16
comp123478_c4_seq1					DOWN	TTTG	132	146	15
comp123480_c0_seq1	UP					GAT	1050	1071	22
comp123480_c0_seq1	UP					AAG	1225	1240	16
comp123540_c1_seq1					UP	CGGGT	165	182	18
comp123547_c3_seq1		UP				CA	23	38	16
comp123572_c3_seq1		DOWN				AC	278	294	17
comp123587_c7_seq1					DOWN	T	30	47	18
comp123655_c3_seq1		UP				GAT	1	17	17
comp123667_c3_seq1					DOWN	GAT	238	252	15
comp123667_c4_seq1					DOWN	AAG	757	773	17
comp123684_c1_seq1					UP	TGTTT	1	21	21
comp123730_c1_seq1					UP	CT	38	57	20
comp123755_c6_seq1			UP			AC	88	102	15
comp123777_c0_seq1		UP				TGTTTT	87	105	19
comp123791_c2_seq1		UP			UP	GAG	175	195	21
comp123810_c3_seq1		UP				TAA	140	155	16
comp123810_c5_seq1		UP	UP			ATA	89	109	21
comp123811_c2_seq1		UP				A	316	333	18
comp123814_c0_seq1		UP				GAG	13	38	26
comp123834_c2_seq1		UP				GAG	239	259	21
comp123834_c2_seq1		UP				GAG	89	106	18
comp123850_c0_seq1					UP	CA	1751	1767	17
comp123850_c0_seq1		DOWN				CA	1751	1767	17
comp123879_c1_seq1					DOWN	T	1	18	18
comp123891_c3_seq1		DOWN	DOWN			CAG	1	24	24
comp123891_c3_seq1					UP	CAG	1	24	24
comp123899_c0_seq1		DOWN	DOWN			AG	434	448	15
comp123899_c0_seq1		DOWN	DOWN			AAGAAA	613	630	18
comp123903_c1_seq1					DOWN	T	3	21	19
comp123930_c1_seq1	DOWN					TGC	50	64	15
comp123932_c1_seq1		DOWN				CCTCCC	958	978	21
comp123932_c1_seq1					UP	CCTCCC	958	978	21
comp123932_c3_seq1					DOWN	A	1	15	15
comp123932_c6_seq1					DOWN	TTCC	1	22	22
comp123932_c6_seq1					DOWN	TTG	326	341	16
comp123948_c0_seq1				DOWN		AAC	360	387	28
comp123949_c3_seq1			UP			GAAGAG	141	162	22
comp123950_c0_seq1			UP		UP	T	505	522	18
comp123978_c1_seq1					UP	TGA	507	527	21
comp123981_c0_seq1					UP	GAG	727	741	15
comp123982_c0_seq1		DOWN				CAG	1438	1458	21
comp123990_c1_seq1					UP	TCC	1	24	24
comp124018_c0_seq1				UP	UP	CCGT	69	85	17
comp124023_c1_seq1	DOWN		DOWN			TCC	753	771	19
comp124035_c3_seq1		UP				AG	1	19	19
comp124040_c0_seq1					UP	TTGGA	595	609	15
comp124052_c0_seq1					UP	GCA	3	26	24
comp124078_c5_seq1		DOWN				TG	65	85	21
comp124081_c1_seq1				UP		TGA	141	158	18
comp124122_c8_seq1					UP	GACCT	731	745	15
comp124129_c0_seq1	DOWN					A	94	113	20
comp124129_c0_seq1		UP				A	94	113	20
comp124152_c1_seq1			UP			AGC	1150	1177	28
comp124177_c0_seq1					UP	GGA	1627	1642	16
comp124235_c4_seq1					DOWN	TAT	8	22	15
comp124248_c1_seq1					UP	GAGCGA	7	27	21
comp124302_c4_seq1					DOWN	A	1	16	16
comp124314_c2_seq1		UP				AAG	148	162	15
comp124364_c0_seq1					DOWN	T	177	198	22
comp124374_c1_seq1					UP	GGA	448	463	16
comp124377_c1_seq1		DOWN				ACCAA	955	971	17
comp124382_c0_seq1	DOWN					CAC	257	271	15
comp124410_c4_seq1					UP	GAT	4	20	17
comp124429_c0_seq1				DOWN		TTA	11	27	17
comp124429_c0_seq1			UP			TTA	11	27	17
comp124453_c1_seq1	UP				UP	CCA	1315	1331	17
comp124473_c0_seq1					UP	GAG	688	708	21
comp124475_c0_seq1					UP	TGA	354	372	19
comp124481_c4_seq1					UP	CAG	246	262	17
comp124501_c0_seq1					UP	AAG	193	207	15
comp124528_c0_seq1	UP					AAG	1465	1493	29
comp124554_c0_seq1					DOWN	TC	217	235	19
comp124555_c0_seq1					UP	GAA	382	398	17
comp124571_c2_seq1					DOWN	AAG	1	21	21
comp124571_c2_seq1				UP		AAG	1	21	21
comp124571_c2_seq1					DOWN	GAG	244	270	27
comp124571_c2_seq1				UP		GAG	244	270	27
comp124603_c1_seq1		DOWN				CAC	1240	1274	35
comp124631_c1_seq1			UP			TTTA	169	195	27
comp124642_c0_seq1		DOWN				CTCCCC	1010	1028	19
comp124642_c0_seq1					UP	CTCCCC	1010	1028	19
comp124670_c1_seq1				DOWN		CAT	97	111	15
comp124675_c0_seq1					UP	GAGAAA	541	561	21
comp124681_c0_seq1		DOWN				AGA	869	888	20
comp124681_c0_seq1		DOWN				GA	1	18	18
comp124681_c9_seq1		DOWN				CA	153	171	19
comp124682_c0_seq1				DOWN		AG	2	22	21
comp124684_c0_seq1					UP	TGG	1287	1301	15
comp124714_c0_seq1		UP				GCT	981	996	16
comp124716_c2_seq1		UP	UP		UP	GGA	553	567	15
comp124721_c0_seq1	UP		UP	UP		GAT	343	362	20
comp124731_c1_seq1					UP	GAG	583	599	17
comp124763_c0_seq1					DOWN	CACAT	105	119	15
comp124778_c4_seq1					UP	GGACAG	1782	1817	36
comp124779_c0_seq1		UP				TGA	963	985	23
comp124784_c0_seq1					UP	GGA	286	303	18
comp124802_c0_seq1		DOWN				GAG	916	930	15
comp124830_c1_seq1				UP		GAT	1	20	20
comp124830_c1_seq1				UP		TGA	921	950	30
comp124840_c0_seq1	UP		UP		UP	CAG	2203	2231	29
comp124855_c1_seq1		DOWN				GAA	1507	1526	20
comp124857_c0_seq1					UP	GAG	703	723	21
comp124861_c0_seq1					UP	CAG	64	80	17
comp124866_c1_seq1	DOWN				DOWN	A	1	20	20
comp124875_c1_seq1					UP	GAG	55	88	34
comp124875_c2_seq1					DOWN	A	344	360	17
comp124887_c2_seq1					DOWN	CAG	619	636	18
comp124915_c3_seq1		DOWN				ACC	1997	2019	23
comp124924_c5_seq1					UP	A	108	122	15
comp124947_c1_seq1			DOWN			GCTGGA	1365	1384	20
comp124962_c4_seq1		UP				TGA	1320	1334	15
comp124981_c0_seq1			UP			GAG	187	203	17
comp124982_c3_seq1			UP			AAC	175	189	15
comp124997_c0_seq1					UP	T	13	27	15
comp125002_c1_seq1					DOWN	A	4	20	17
comp125016_c2_seq1					UP	CAT	409	431	23
comp125024_c2_seq1					DOWN	GAAAAA	282	299	18
comp125034_c2_seq1		DOWN				CAG	1006	1020	15
comp125034_c2_seq1					UP	CAG	1006	1020	15
comp125040_c1_seq1					UP	CAG	559	579	21
comp125056_c1_seq1		DOWN				CCTCCC	244	263	20
comp125076_c1_seq1					UP	AAG	2	21	20
comp125078_c1_seq1		DOWN	DOWN			AC	1	19	19
comp125078_c1_seq1				UP		AC	1	19	19
comp125101_c0_seq1		DOWN				GCA	105	121	17
comp125101_c0_seq1		DOWN				TCC	757	777	21
comp125136_c1_seq1			DOWN			GAG	1207	1224	18
comp125152_c0_seq1					UP	AG	30	46	17
comp125155_c0_seq1					UP	GAAACA	121	140	20
comp125167_c1_seq1		DOWN				TG	340	372	33
comp125167_c1_seq1				UP		TG	340	372	33
comp125174_c0_seq1		DOWN				CAG	1849	1869	21
comp125174_c0_seq1					UP	CAG	1849	1869	21
comp125177_c2_seq1		DOWN				CAA	1282	1296	15
comp125188_c1_seq1					DOWN	A	1	18	18
comp125203_c6_seq1		DOWN				TCC	979	1005	27
comp125203_c6_seq1					UP	TCC	979	1005	27
comp125203_c7_seq1					DOWN	A	1	17	17
comp125225_c1_seq1	UP				UP	AGC	876	890	15
comp125228_c0_seq1					UP	A	1	16	16
comp125234_c0_seq1					DOWN	A	1	18	18
comp125246_c1_seq1		DOWN				GAGAG	223	241	19
comp125246_c4_seq1				UP		CGG	1337	1352	16
comp125267_c1_seq1	DOWN					AGC	25	46	22
comp125277_c1_seq1					UP	CTC	1874	1895	22
comp125296_c0_seq1	UP				UP	CAGCC	1848	1862	15
comp125307_c0_seq1					DOWN	T	283	303	21
comp125310_c0_seq1					DOWN	T	133	147	15
comp125310_c4_seq1		DOWN	DOWN			TG	115	149	35
comp125314_c4_seq1		DOWN				CAG	320	343	24
comp125314_c4_seq1					UP	CAG	320	343	24
comp125331_c0_seq1			UP			AAAC	150	164	15
comp125350_c0_seq1					UP	GGAGGT	694	713	20
comp125351_c7_seq1					DOWN	TTCT	1	21	21
comp125376_c1_seq1					UP	CAG	2242	2264	23
comp125421_c5_seq1					DOWN	T	48	65	18
comp125433_c0_seq1		DOWN				CA	118	135	18
comp125441_c0_seq1		UP				CAC	204	221	18
comp125444_c0_seq1		DOWN				CCT	1141	1162	22
comp125444_c0_seq1					UP	CCT	1141	1162	22
comp125476_c6_seq1					DOWN	T	331	345	15
comp125479_c0_seq1					DOWN	AC	200	219	20
comp125484_c1_seq1					UP	CCA	1384	1400	17
comp125525_c0_seq1					UP	GCA	795	809	15
comp125525_c1_seq1					UP	CAA	1	17	17
comp125526_c2_seq1					DOWN	CAG	820	846	27
comp125545_c1_seq1		DOWN				ATTTTT	236	253	18
comp125556_c0_seq1	UP				UP	CTG	61	75	15
comp125579_c0_seq1					DOWN	TA	205	225	21
comp125599_c1_seq1		DOWN				CA	166	186	21
comp125608_c0_seq1		DOWN				GCCACA	438	461	24
comp125608_c1_seq1	UP				UP	GGT	2083	2098	16
comp125608_c1_seq1	UP				UP	GGT	3175	3191	17
comp125610_c0_seq1	DOWN	DOWN				CAG	1389	1403	15
comp125617_c2_seq1					DOWN	AC	62	76	15
comp125627_c0_seq1		DOWN				GTCCCA	192	217	26
comp125627_c0_seq1					UP	GTCCCA	192	217	26
comp125641_c0_seq1		UP				TTAT	28	44	17
comp125653_c0_seq1					DOWN	ATTTT	71	85	15
comp125657_c1_seq1					UP	GGTTT	720	734	15
comp125666_c4_seq1					DOWN	T	229	249	21
comp125685_c4_seq1					DOWN	T	250	264	15
comp125689_c0_seq1		DOWN				CA	1	17	17
comp125694_c3_seq1					DOWN	A	133	150	18
comp125714_c0_seq1					UP	CAG	1554	1568	15
comp125736_c4_seq1					DOWN	A	3	18	16
comp125749_c1_seq1					UP	TGA	1110	1130	21
comp125749_c1_seq1					UP	GAT	10	26	17
comp125755_c0_seq1					UP	GAT	610	625	16
comp125777_c4_seq1					DOWN	T	5	21	17
comp125784_c0_seq1		DOWN				CAG	1702	1716	15
comp125823_c0_seq1		DOWN	DOWN			GCT	322	344	23
comp125838_c0_seq1					DOWN	AC	1	17	17
comp125931_c0_seq1					DOWN	CAG	1	19	19
comp125936_c7_seq1					UP	CAG	882	899	18
comp125948_c3_seq1	DOWN					CAG	1015	1032	18
comp125957_c0_seq1					UP	GGC	472	501	30
comp125977_c0_seq1					DOWN	A	1	16	16
comp126029_c3_seq1		DOWN		DOWN		GCTCCA	190	223	34
comp126029_c3_seq1					UP	GCTCCA	190	223	34
comp126031_c0_seq1		DOWN				CAG	1365	1385	21
comp126050_c1_seq1		UP				GAG	1	23	23
comp126060_c1_seq1					UP	GGA	789	810	22
comp126065_c0_seq1		DOWN				CAC	426	446	21
comp126073_c2_seq1			DOWN			CAG	1	20	20
comp126101_c2_seq1		UP			UP	GCC	85	99	15
comp126107_c1_seq1	UP	UP				GCT	63	81	19
comp126132_c0_seq1					UP	A	1	17	17
comp126135_c9_seq1					DOWN	A	2	19	18
comp126137_c0_seq1		DOWN				AAAGAG	1	20	20
comp126141_c1_seq1					UP	TGG	1383	1404	22
comp126164_c0_seq1					DOWN	T	139	156	18
comp126195_c1_seq1			UP		UP	A	90	104	15
comp126204_c2_seq1					UP	TGC	1370	1389	20
comp126233_c0_seq1		UP			UP	AGG	173	187	15
comp126234_c2_seq1					DOWN	AC	1	19	19
comp126239_c4_seq1					UP	GCA	306	324	19
comp126271_c0_seq1					DOWN	A	1	17	17
comp126279_c1_seq1					DOWN	CT	173	189	17
comp126285_c0_seq1				UP		GAT	115	130	16
comp126293_c3_seq1					UP	AACCTG	1364	1414	51
comp126369_c0_seq1					DOWN	AGC	164	188	25
comp126399_c1_seq1	UP				UP	TCACAC	617	634	18
comp126404_c1_seq1					UP	AAC	724	738	15
comp126416_c0_seq1					DOWN	AAG	70	90	21
comp126416_c0_seq1					DOWN	AAG	1	32	32
comp126427_c0_seq1			UP		UP	ATT	119	133	15
comp126440_c8_seq1					UP	AAG	1	18	18
comp126492_c1_seq1					DOWN	GAAAGA	1966	1985	20
comp126533_c1_seq1	UP				UP	CCTGCT	1297	1325	29
comp126535_c0_seq1					DOWN	A	205	224	20
comp126540_c0_seq1					UP	CTG	173	190	18
comp126552_c0_seq1			UP			ATGATT	1877	1894	18
comp126603_c0_seq1				UP	UP	GAT	316	330	15
comp126613_c2_seq1					DOWN	TTTA	98	112	15
comp126638_c0_seq1			DOWN			GGT	591	607	17
comp126653_c1_seq1					UP	TCAT	1	36	36
comp126669_c2_seq1					UP	CCA	44	59	16
comp126670_c1_seq1					UP	GGA	340	357	18
comp126684_c0_seq1					UP	TTTC	18	33	16
comp126685_c0_seq1	UP				UP	GAT	679	697	19
comp126709_c2_seq1				UP		TG	1	17	17
comp126711_c1_seq1		DOWN				AGG	1776	1790	15
comp126744_c2_seq1	UP					CAT	744	767	24
comp126754_c3_seq1					DOWN	A	229	243	15
comp126769_c0_seq1	UP				UP	GGA	804	818	15
comp126773_c1_seq1			DOWN		DOWN	GAGAG	660	674	15
comp126774_c2_seq1			DOWN			GAG	1432	1446	15
comp126774_c2_seq1			DOWN			CT	5	28	24
comp126774_c2_seq1			DOWN			GAG	1465	1492	28
comp126776_c2_seq1		UP				TCA	172	195	24
comp126837_c3_seq1					DOWN	T	168	185	18
comp126837_c3_seq1					DOWN	G	191	210	20
comp126837_c3_seq1					DOWN	A	214	231	18
comp126838_c3_seq1					UP	CAG	49	71	23
comp126858_c0_seq1	DOWN			DOWN		CAG	354	370	17
comp126858_c0_seq1			UP			CAG	354	370	17
comp126865_c1_seq1		DOWN				GCA	624	639	16
comp126876_c0_seq1					DOWN	A	1	23	23
comp126876_c2_seq1	UP					A	51	66	16
comp126899_c0_seq1	UP					GCCTCC	1309	1326	18
comp126902_c0_seq1		UP				TTG	336	354	19
comp126915_c2_seq1					DOWN	A	1	18	18
comp126915_c2_seq1					DOWN	TGTC	113	127	15
comp126930_c0_seq1		DOWN				CTC	602	624	23
comp126947_c1_seq1		UP			UP	GCGT	21	42	22
comp126948_c0_seq1		UP			UP	AGCAG	1017	1031	15
comp126956_c1_seq1	UP					CTC	810	828	19
comp126959_c1_seq1				UP	UP	CGCAGC	1628	1657	30
comp126959_c1_seq1				UP	UP	AGG	1037	1071	35
comp126971_c0_seq1					UP	AGC	592	608	17
comp126978_c4_seq1	UP	UP			UP	AGC	240	255	16
comp126986_c1_seq1		UP			UP	GAT	1594	1610	17
comp127007_c0_seq1		UP			UP	GATGT	1409	1423	15
comp127033_c0_seq1					UP	AG	1	18	18
comp127050_c0_seq1					UP	CAG	853	882	30
comp127126_c0_seq1					UP	GAG	2779	2800	22
comp127132_c1_seq1					DOWN	T	1	16	16
comp127146_c4_seq1					DOWN	T	7	21	15
comp127155_c0_seq1					DOWN	CATCT	97	111	15
comp127165_c1_seq1		DOWN				GACCTG	1840	1857	18
comp127165_c1_seq1					UP	GACCTG	1840	1857	18
comp127178_c4_seq1					UP	CCT	85	104	20
comp127179_c1_seq1					UP	GAT	1786	1802	17
comp127179_c1_seq1					UP	AGG	1264	1284	21
comp127185_c0_seq1		DOWN				CACATG	3341	3371	31
comp127185_c0_seq1					UP	CACATG	3341	3371	31
comp127195_c2_seq1					UP	GAG	301	317	17
comp127198_c0_seq1		DOWN				CAG	751	765	15
comp127198_c0_seq1					UP	CAG	751	765	15
comp127202_c3_seq1	UP					GGC	94	116	23
comp127202_c3_seq1	UP					GC	60	76	17
comp127203_c2_seq1					UP	AC	2305	2319	15
comp127212_c1_seq1			DOWN			GGA	2979	3000	22
comp127219_c0_seq1		UP			UP	CTC	407	421	15
comp127226_c2_seq1					DOWN	A	131	151	21
comp127228_c2_seq1					UP	GGA	3	20	18
comp127250_c1_seq1		UP				GAG	1039	1053	15
comp127250_c2_seq1		DOWN				GAG	2038	2055	18
comp127250_c2_seq1		DOWN				GAT	1054	1068	15
comp127255_c1_seq1		DOWN				CT	2	22	21
comp127255_c1_seq1					UP	CT	2	22	21
comp127264_c3_seq1	DOWN	DOWN			DOWN	CA	2	42	41
comp127291_c0_seq1					UP	AGCAG	476	492	17
comp127299_c0_seq1					UP	CGCAGT	2729	2747	19
comp127303_c1_seq1					UP	CAG	373	387	15
comp127325_c1_seq1			UP			TTC	215	231	17
comp127329_c0_seq1	UP		UP		UP	GAG	541	556	16
comp127345_c2_seq1					UP	GAG	766	783	18
comp127361_c1_seq1					UP	TCC	57	77	21
comp127361_c1_seq1		DOWN				TCC	57	77	21
comp127368_c2_seq1					UP	GAG	535	549	15
comp127386_c4_seq1			UP			CA	1	19	19
comp127386_c4_seq1			UP			TG	250	267	18
comp127403_c1_seq1					UP	GCTGTG	4297	4318	22
comp127403_c1_seq1					UP	GAG	1190	1204	15
comp127405_c3_seq1					DOWN	T	143	163	21
comp127406_c0_seq1			UP		UP	GAT	2011	2033	23
comp127406_c1_seq1					UP	TTTCT	222	247	26
comp127414_c2_seq1					DOWN	A	1	15	15
comp127423_c6_seq1					DOWN	ATT	54	72	19
comp127424_c0_seq1		DOWN				TCC	2676	2690	15
comp127424_c0_seq1					UP	TCC	2676	2690	15
comp127436_c0_seq1			UP			TC	176	192	17
comp127443_c0_seq1					UP	AGC	359	375	17
comp127449_c0_seq1					UP	AGG	368	390	23
comp127449_c0_seq1					UP	AGG	368	390	23
comp127459_c1_seq1					UP	GGA	564	578	15
comp127467_c1_seq1	DOWN					TCA	9	26	18
comp127468_c0_seq1					UP	TCACCA	158	180	23
comp127472_c0_seq1		DOWN				CAGCAA	2974	2992	19
comp127481_c0_seq1					DOWN	AAAG	80	94	15
comp127494_c2_seq1		UP				TTCAG	154	168	15
comp127512_c0_seq1		DOWN				GT	1	19	19
comp127521_c3_seq1					DOWN	T	219	237	19
comp127522_c0_seq1					UP	CGTGAG	1588	1617	30
comp127527_c0_seq1	UP				UP	AAGG	1673	1687	15
comp127541_c0_seq1					UP	CAG	7	22	16
comp127551_c3_seq1		DOWN	DOWN			CA	2	23	22
comp127558_c1_seq1					DOWN	A	1	18	18
comp127558_c4_seq1					UP	AGCTCC	1880	1907	28
comp127576_c1_seq1	UP				UP	AGAA	1526	1541	16
comp127580_c3_seq1		UP		UP		A	6	25	20
comp127580_c3_seq1		UP		UP		A	30	46	17
comp127591_c0_seq1	UP				UP	GAG	156	171	16
comp127617_c0_seq1				UP		TC	1	17	17
comp127620_c0_seq1		UP			UP	GT	2472	2487	16
comp127657_c0_seq1				UP		CTG	52	66	15
comp127668_c1_seq1		DOWN	DOWN			AC	210	231	22
comp127670_c0_seq1					UP	CA	1	20	20
comp127676_c0_seq1	UP	UP			UP	AAGGTG	1450	1467	18
comp127678_c1_seq1		UP			UP	GAT	211	233	23
comp127678_c1_seq1		UP			UP	GAT	1351	1368	18
comp127696_c0_seq1					DOWN	A	1	17	17
comp127714_c1_seq1					UP	GT	319	335	17
comp127718_c2_seq1	UP			UP		GAG	1	17	17
comp127729_c1_seq1	DOWN				DOWN	T	498	513	16
comp127739_c0_seq1		DOWN				AGG	897	913	17
comp127739_c0_seq1		DOWN				CAC	3893	3907	15
comp127753_c0_seq1		UP				GT	1	18	18
comp127767_c0_seq1					DOWN	T	211	228	18
comp127769_c1_seq1	UP		UP		UP	ATC	1	20	20
comp127770_c3_seq1		UP			UP	CTCCAT	463	482	20
comp127808_c0_seq1		UP			UP	GAG	805	821	17
comp127813_c4_seq1		DOWN				CTG	874	888	15
comp127813_c4_seq1					UP	CTG	874	888	15
comp127817_c3_seq1			UP		UP	GAT	283	298	16
comp127819_c2_seq1		UP			UP	GAT	40	54	15
comp127849_c0_seq1					UP	GA	1915	1958	44
comp127861_c1_seq1					UP	CAACC	176	190	15
comp127865_c0_seq1					UP	GAG	1445	1468	24
comp127886_c1_seq1	DOWN					AAC	364	379	16
comp127895_c0_seq1					UP	GAG	670	689	20
comp127899_c0_seq1					DOWN	A	196	213	18
comp127900_c1_seq1		DOWN				TCC	2571	2585	15
comp127900_c1_seq1					UP	TCC	2571	2585	15
comp127900_c1_seq1		DOWN				CAG	43	65	23
comp127900_c1_seq1					UP	CAG	43	65	23
comp127900_c1_seq1		DOWN				GCA	1669	1683	15
comp127900_c1_seq1					UP	GCA	1669	1683	15
comp127915_c0_seq1					UP	AGC	1855	1870	16
comp127936_c3_seq1	UP					ATGT	81	96	16
comp127954_c2_seq1		DOWN				GGA	1236	1250	15
comp127962_c0_seq1				DOWN		ACGTT	1186	1200	15
comp127965_c0_seq1					UP	CCT	595	618	24
comp127997_c0_seq1					UP	TCC	1342	1357	16
comp128000_c1_seq1					UP	CAT	770	784	15
comp128005_c1_seq1		DOWN	DOWN			TCAGGA	32	50	19
comp128007_c0_seq1		DOWN				CAG	916	951	36
comp128014_c1_seq1	UP				UP	TCC	346	375	30
comp128014_c5_seq1					DOWN	A	142	156	15
comp128019_c0_seq1					UP	AG	3	21	19
comp128020_c0_seq1					UP	CAT	404	423	20
comp128026_c0_seq1				DOWN		A	2	20	19
comp128053_c1_seq1		UP			UP	GGTTC	27	51	25
comp128073_c5_seq1		UP			UP	GCC	998	1014	17
comp128082_c6_seq1	DOWN					TCC	85	104	20
comp128082_c6_seq1					UP	TCC	85	104	20
comp128083_c5_seq1			UP			TTTA	150	164	15
comp128086_c2_seq1		UP			UP	GAA	2316	2330	15
comp128103_c0_seq1					UP	GAA	2245	2259	15
comp128103_c1_seq1		UP				GCA	115	131	17
comp128111_c0_seq1		DOWN				CAT	874	893	20
comp128113_c0_seq1		UP	UP		UP	GA	1	17	17
comp128117_c1_seq1					DOWN	TG	1	21	21
comp128144_c2_seq1		DOWN				ACA	1050	1070	21
comp128144_c2_seq1					UP	ACA	1050	1070	21
comp128160_c2_seq1					UP	CAT	1487	1503	17
comp128160_c2_seq1					UP	CAT	2519	2534	16
comp128163_c0_seq1					UP	GATGAC	2239	2256	18
comp128172_c1_seq1		DOWN				GT	1	16	16
comp128190_c0_seq1					UP	TGAGGA	474	491	18
comp128198_c5_seq1		UP	UP		UP	GAAGT	485	499	15
comp128199_c0_seq1					UP	CCT	683	698	16
comp128199_c0_seq1					UP	CCT	683	698	16
comp128204_c0_seq1					UP	CTC	717	734	18
comp128209_c3_seq1					DOWN	AAG	1738	1761	24
comp128219_c2_seq1		DOWN				TCA	710	728	19
comp128233_c0_seq1					DOWN	T	7	22	16
comp128314_c1_seq1		UP			UP	GAG	819	839	21
comp128326_c1_seq1					UP	CA	1	22	22
comp128382_c1_seq1					UP	TG	21	35	15
comp128389_c0_seq1					DOWN	A	1	16	16
comp128411_c0_seq1		DOWN	DOWN			CAG	733	748	16
comp128411_c0_seq1					UP	CAG	733	748	16
comp128429_c4_seq1		DOWN				TTCCT	1	23	23
comp128437_c1_seq1			UP			TTA	41	61	21
comp128444_c1_seq1			UP			GAG	7	21	15
comp128444_c1_seq1			UP			GATGAG	175	197	23
comp128446_c2_seq1					UP	AGC	2266	2280	15
comp128448_c5_seq1					DOWN	T	305	322	18
comp128454_c2_seq1					UP	CTC	1377	1391	15
comp128455_c2_seq1					UP	GCT	1	22	22
comp128463_c0_seq1				UP		AGGAA	60	74	15
comp128466_c3_seq1					DOWN	A	1	15	15
comp128467_c2_seq1					UP	CAT	179	194	16
comp128489_c0_seq1		DOWN				GCA	360	379	20
comp128489_c0_seq1					UP	GCA	360	379	20
comp128517_c0_seq1				UP	UP	GAG	2	45	44
comp128524_c0_seq1					UP	CCT	2536	2552	17
comp128549_c2_seq1		DOWN	DOWN			A	1693	1713	21
comp128549_c4_seq1					UP	CAC	560	575	16
comp128549_c4_seq1		DOWN				CAC	560	575	16
comp128552_c0_seq1		UP				GTG	775	789	15
comp128557_c0_seq1					UP	TGA	1623	1640	18
comp128592_c0_seq1					UP	AGG	62	83	22
comp128595_c1_seq1		UP			UP	AAG	520	534	15
comp128595_c1_seq1		UP			UP	GAGGAT	757	776	20
comp128599_c0_seq1					DOWN	A	1	17	17
comp128599_c2_seq1					DOWN	A	171	186	16
comp128599_c4_seq1				UP		TG	117	135	19
comp128599_c6_seq1			UP	UP		CA	1	19	19
comp128599_c8_seq1					DOWN	A	171	186	16
comp128601_c0_seq1				DOWN		AAC	332	347	16
comp128601_c0_seq1					UP	AAC	332	347	16
comp128601_c0_seq1				DOWN		GA	1	22	22
comp128601_c0_seq1					UP	GA	1	22	22
comp128602_c0_seq1		DOWN				CCT	2563	2579	17
comp128602_c0_seq1					UP	CCT	2563	2579	17
comp128618_c3_seq1		DOWN				CAG	7	24	18
comp128618_c3_seq1		DOWN				CAA	898	912	15
comp128618_c4_seq1		DOWN				ACA	705	743	39
comp128621_c1_seq1					DOWN	T	30	47	18
comp128631_c3_seq1					UP	AG	162	178	17
comp128631_c3_seq1		DOWN				AG	162	178	17
comp128637_c1_seq1					UP	CAG	838	858	21
comp128642_c0_seq1		UP				GAA	9	24	16
comp128643_c0_seq1		DOWN				GCA	2241	2256	16
comp128643_c0_seq1					UP	GCA	2241	2256	16
comp128674_c2_seq1					DOWN	A	116	132	17
comp128685_c2_seq1					UP	CCT	680	696	17
comp128693_c1_seq1		UP			UP	GT	5	25	21
comp128694_c1_seq1		DOWN				CCT	619	647	29
comp128694_c1_seq1					UP	CCT	619	647	29
comp128694_c1_seq1		DOWN				CAA	2538	2553	16
comp128694_c1_seq1					UP	CAA	2538	2553	16
comp128694_c1_seq1		DOWN				GCAGAC	1932	1953	22
comp128694_c1_seq1					UP	GCAGAC	1932	1953	22
comp128697_c2_seq1	UP				UP	ACCAGC	1677	1698	22
comp128703_c2_seq1		DOWN	DOWN			GAT	4552	4569	18
comp128703_c2_seq1		DOWN	DOWN			ACC	4154	4169	16
comp128707_c0_seq1					UP	CCT	2518	2539	22
comp128713_c1_seq1					UP	CAG	5	20	16
comp128733_c0_seq1		DOWN				AAG	859	875	17
comp128733_c0_seq1					UP	AAG	859	875	17
comp128738_c0_seq1					UP	CAG	3262	3279	18
comp128739_c0_seq1					DOWN	T	1	17	17
comp128772_c0_seq1					DOWN	A	34	54	21
comp128784_c1_seq1					UP	AGC	812	833	22
comp128790_c3_seq1		DOWN				CAC	2016	2030	15
comp128801_c0_seq1	UP					AGG	1350	1366	17
comp128815_c0_seq1					UP	GAGGAC	2419	2439	21
comp128824_c1_seq1					DOWN	CAG	4132	4147	16
comp128825_c0_seq1					UP	GAGAG	2355	2375	21
comp128833_c0_seq1					UP	GTG	1670	1684	15
comp128849_c0_seq1			DOWN		DOWN	GAA	2232	2252	21
comp128858_c0_seq1					UP	GCA	123	140	18
comp128876_c0_seq1		DOWN				GAACA	1016	1030	15
comp128876_c0_seq1					UP	GAACA	1016	1030	15
comp128927_c2_seq1	UP					CAG	811	828	18
comp128930_c0_seq1		DOWN				CAC	1409	1454	46
comp128930_c0_seq1					UP	CAC	1409	1454	46
comp128930_c0_seq1		DOWN				CAG	1278	1304	27
comp128930_c0_seq1					UP	CAG	1278	1304	27
comp128934_c0_seq1				DOWN		TGA	2268	2282	15
comp128934_c0_seq1		UP	UP			TGA	2268	2282	15
comp128935_c3_seq1					DOWN	AAAG	90	108	19
comp128942_c1_seq1					UP	CAG	39	55	17
comp128959_c3_seq1					UP	AGG	85	108	24
comp128975_c0_seq1					UP	GA	143	162	20
comp128997_c3_seq1			UP		UP	AAGA	67	88	22
comp129013_c1_seq1					UP	TGA	414	428	15
comp129026_c0_seq1		UP			UP	CAA	696	711	16
comp129066_c0_seq1		DOWN				TCCTGT	276	293	18
comp129102_c0_seq1					DOWN	TC	233	252	20
comp129118_c0_seq1	UP				UP	GGA	187	203	17
comp129123_c3_seq1			UP		UP	AAG	4786	4806	21
comp129129_c1_seq1		DOWN				CTCCCC	1760	1781	22
comp129132_c0_seq1	UP			UP		TG	219	237	19
comp129142_c5_seq1					UP	GGAGCC	369	387	19
comp129157_c1_seq1			UP		UP	GAGAG	718	733	16
comp129174_c2_seq1					UP	CTCCGA	332	353	22
comp129175_c0_seq1					UP	CCTCCA	3005	3024	20
comp129201_c0_seq1					UP	GAG	3031	3047	17
comp129203_c0_seq1					UP	GAG	562	576	15
comp129210_c0_seq1					UP	GAT	3768	3783	16
comp129213_c0_seq1					UP	AAAAC	128	145	18
comp129214_c0_seq1	UP				UP	GAG	3556	3573	18
comp129214_c0_seq1	UP				UP	AAAGAG	4993	5010	18
comp129222_c1_seq1					UP	AGC	37	51	15
comp129223_c0_seq1				UP		A	6	20	15
comp129233_c0_seq1		DOWN				CAG	376	397	22
comp129233_c0_seq1					UP	CAG	376	397	22
comp129241_c0_seq1					UP	GGAGAA	1911	1940	30
comp129265_c1_seq1					DOWN	A	4	18	15
comp129272_c2_seq1		DOWN				AC	1	16	16
comp129272_c3_seq1					UP	AC	1	19	19
comp129280_c0_seq1					UP	CAG	337	351	15
comp129298_c0_seq1	DOWN					GA	1	41	41
comp129306_c0_seq1		UP	UP			ACTGC	137	151	15
comp129311_c4_seq1					UP	ACAG	2340	2354	15
comp129313_c0_seq1		DOWN				GCA	1890	1906	17
comp129351_c0_seq1	DOWN		DOWN		DOWN	CA	705	725	21
comp129355_c0_seq1		DOWN				AGAGGC	4843	4881	39
comp129357_c1_seq1					DOWN	CAA	2370	2387	18
comp129374_c0_seq1		DOWN	DOWN			CAG	2649	2665	17
comp129374_c0_seq1					UP	CAG	2649	2665	17
comp129402_c0_seq1		UP			UP	TTC	2136	2150	15
comp129423_c1_seq1		DOWN				GATGAG	2923	2945	23
comp129423_c1_seq1					UP	GATGAG	2923	2945	23
comp129423_c1_seq1		DOWN				AACACC	3135	3162	28
comp129423_c1_seq1					UP	AACACC	3135	3162	28
comp129424_c0_seq1			UP			GGAGA	2749	2763	15
comp129460_c1_seq1		UP				TTTTG	9	23	15
comp129471_c2_seq1					UP	CAACA	777	791	15
comp129472_c2_seq1					DOWN	AAAC	1	21	21
comp129473_c0_seq1					UP	GT	2	21	20
comp129474_c0_seq1		DOWN				CAG	2962	2978	17
comp129474_c0_seq1					UP	CAG	2962	2978	17
comp129489_c0_seq1		DOWN				CCA	957	980	24
comp129489_c0_seq1					UP	CCA	957	980	24
comp129495_c2_seq1					DOWN	A	135	150	16
comp129499_c1_seq1					UP	GAG	3853	3873	21
comp129505_c1_seq1	UP				UP	CCA	328	342	15
comp129506_c0_seq1					UP	AGA	1611	1631	21
comp129510_c1_seq1		UP				T	1	17	17
comp129519_c0_seq1				UP		CTTCT	1218	1232	15
comp129560_c0_seq1					UP	GTG	31	45	15
comp129564_c0_seq1					UP	AGG	3890	3917	28
comp129604_c0_seq1		DOWN				AG	6868	6888	21
comp129610_c4_seq1					DOWN	A	1	16	16
comp129616_c1_seq1					UP	CAG	2177	2195	19
comp129619_c0_seq1		DOWN				GAT	4591	4608	18
comp129619_c0_seq1					UP	GAT	4591	4608	18
comp129634_c1_seq1					UP	GAGGAT	54	76	23
comp129635_c0_seq1					UP	CAG	4402	4416	15
comp129658_c0_seq1					UP	TGA	2970	2984	15
comp129665_c2_seq1					UP	GAG	3595	3616	22
comp129668_c0_seq1					UP	GGAAGT	2835	2857	23
comp129671_c0_seq1					UP	CAG	2632	2654	23
comp129676_c2_seq1		DOWN	DOWN		DOWN	TCTTG	1	24	24
comp129676_c2_seq1		DOWN	DOWN		DOWN	ATCTC	571	586	16
comp129701_c1_seq1					UP	CAG	1	19	19
comp129719_c0_seq1	UP				UP	TG	89	105	17
comp129721_c0_seq1		DOWN				GAG	1	31	31
comp129728_c1_seq1				UP		CA	1	19	19
comp129728_c1_seq1				UP		TC	22	42	21
comp129730_c0_seq1		DOWN				CAA	1355	1371	17
comp129730_c0_seq1					UP	CAA	1355	1371	17
comp129758_c1_seq1					UP	CAG	1543	1557	15
comp129759_c0_seq1					UP	GAG	2809	2831	23
comp129761_c0_seq1					UP	CAG	3889	3914	26
comp129766_c0_seq1					UP	GAGAGG	1	42	42
comp129788_c0_seq1					UP	AGAGG	4596	4610	15
comp129802_c0_seq1	UP					TGA	1878	1892	15
comp129807_c2_seq1		DOWN				GA	1	22	22
comp129808_c0_seq1		UP				AGA	854	868	15
comp129813_c0_seq1					UP	CAG	1114	1128	15
comp129814_c0_seq1					UP	CAA	171	186	16
comp129814_c0_seq1					UP	CGG	228	242	15
comp129816_c0_seq1					UP	TGA	186	221	36
comp129816_c0_seq1					UP	GAT	304	329	26
comp129816_c2_seq1					UP	GAT	601	626	26
comp129816_c2_seq1					UP	TGA	483	518	36
comp129816_c2_seq1					UP	GAT	1	137	137
comp129828_c0_seq1		DOWN				GCT	1	21	21
comp129855_c0_seq1					UP	CAGCAC	6940	6960	21
comp129871_c1_seq1					UP	ACAGA	6217	6231	15
comp129877_c2_seq1					UP	CTC	3210	3230	21
comp129877_c2_seq1					UP	AAG	3853	3867	15
comp129878_c0_seq1					UP	GAT	349	370	22
comp129892_c0_seq1		UP				AGGAGA	7358	7376	19
comp129892_c0_seq1		UP				GAG	2446	2462	17
comp129892_c0_seq1		UP				GAG	7972	7995	24
comp129899_c0_seq1	DOWN					GGA	231	245	15
comp129900_c0_seq1		DOWN				GAAAGA	2590	2609	20
comp129900_c0_seq1					UP	GAAAGA	2590	2609	20
comp129912_c1_seq1					UP	GCC	34	49	16
comp129912_c1_seq1		DOWN				GCC	34	49	16
comp13400_c0_seq1					DOWN	T	146	162	17
comp13507_c0_seq1					DOWN	CTTTT	1	15	15
comp138986_c0_seq1				UP		T	182	197	16
comp146746_c0_seq1					DOWN	T	114	146	33
comp147020_c0_seq1				UP	UP	CAGA	113	135	23
comp153408_c0_seq1			DOWN			AC	1	18	18
comp1669_c0_seq1					DOWN	CTTC	58	72	15
comp1779660_c0_seq1					DOWN	TC	178	216	39
comp187480_c0_seq1					DOWN	TTTC	192	223	32
comp194628_c0_seq1		DOWN			DOWN	AC	185	201	17
comp2191_c0_seq1					DOWN	TTCT	1	21	21
comp2399203_c0_seq1					DOWN	ATAC	153	170	18
comp249964_c0_seq1		UP				AAAC	248	266	19
comp253807_c0_seq1	DOWN		DOWN			TG	207	225	19
comp253807_c0_seq1	DOWN		DOWN			GT	27	42	16
comp255630_c0_seq1	DOWN					TG	165	183	19
comp262826_c0_seq1		DOWN				CATC	228	247	20
comp262826_c0_seq1		DOWN				ATCT	249	267	19
comp26298_c0_seq1					DOWN	TCTT	54	74	21
comp268281_c0_seq1					DOWN	GT	27	44	18
comp2708_c0_seq1					DOWN	CTTCT	1	21	21
comp272345_c0_seq1		DOWN				CAGC	163	180	18
comp272345_c0_seq1		DOWN				GTCC	193	208	16
comp27794_c0_seq1					DOWN	A	189	203	15
comp279558_c0_seq1		DOWN	DOWN			CA	1	16	16
comp279558_c0_seq1		DOWN	DOWN			AC	50	65	16
comp282945_c0_seq1				UP		CAA	188	203	16
comp28727_c0_seq1					DOWN	A	1	18	18
comp292631_c0_seq1	DOWN					TTATT	85	112	28
comp298974_c0_seq1					DOWN	A	144	159	16
comp30785_c0_seq1					DOWN	TG	1	15	15
comp31580_c0_seq1					DOWN	A	36	50	15
comp31911_c1_seq1					DOWN	T	196	214	19
comp3214_c1_seq1					DOWN	CATTT	1	24	24
comp322265_c0_seq1					DOWN	A	1	19	19
comp3272_c0_seq1					DOWN	T	379	393	15
comp34099_c0_seq1					DOWN	AC	1	15	15
comp34099_c0_seq1					DOWN	TTA	112	128	17
comp34372_c0_seq1					DOWN	TTTTG	104	141	38
comp34372_c0_seq1					DOWN	TTTTG	241	256	16
comp353505_c0_seq1					DOWN	T	197	213	17
comp3581_c0_seq1					DOWN	A	1	17	17
comp360_c0_seq1					DOWN	ATTT	113	146	34
comp3637_c0_seq1					DOWN	GAAAA	168	204	37
comp3637_c0_seq1					DOWN	AT	1	19	19
comp367162_c0_seq1					DOWN	A	94	108	15
comp372478_c0_seq1					DOWN	A	129	145	17
comp384656_c0_seq1	DOWN					GA	1	20	20
comp394581_c0_seq1					DOWN	T	166	180	15
comp402198_c0_seq1					DOWN	AC	1	18	18
comp408777_c0_seq1					DOWN	CATT	1	41	41
comp408777_c0_seq1					DOWN	TTTC	207	225	19
comp428313_c0_seq1					DOWN	T	2	18	17
comp4385_c1_seq1					DOWN	T	187	204	18
comp439082_c0_seq1					DOWN	A	1	15	15
comp456515_c0_seq1					DOWN	A	133	150	18
comp458338_c0_seq1		DOWN				AC	265	280	16
comp461529_c0_seq1					DOWN	TG	1	15	15
comp462796_c0_seq1					DOWN	T	214	228	15
comp474538_c0_seq1					DOWN	CAAAA	50	64	15
comp4787_c0_seq1					DOWN	TTTG	3	17	15
comp4857_c0_seq1					DOWN	A	1	17	17
comp490799_c0_seq1					DOWN	A	5	20	16
comp49309_c0_seq1					DOWN	A	214	228	15
comp504966_c0_seq1					DOWN	TG	173	189	17
comp524021_c0_seq1					DOWN	A	80	96	17
comp5271_c0_seq1		DOWN				AC	141	158	18
comp5271_c0_seq1		DOWN				CA	164	180	17
comp5305_c1_seq1					DOWN	CTTT	379	399	21
comp533102_c0_seq1					DOWN	A	925	939	15
comp535786_c0_seq1		DOWN				CATC	80	95	16
comp535786_c0_seq1		DOWN				CATC	306	321	16
comp543425_c0_seq1					DOWN	T	102	116	15
comp55095_c0_seq1					DOWN	TTC	167	184	18
comp55312_c0_seq1					DOWN	TTCT	1	20	20
comp55329_c0_seq1					DOWN	A	28	43	16
comp55412_c0_seq1	DOWN					AACA	58	72	15
comp56107_c0_seq1					DOWN	A	246	261	16
comp56152_c0_seq1					DOWN	CCTTG	27	49	23
comp56268_c0_seq1					DOWN	AAGAAA	151	168	18
comp564533_c0_seq1					DOWN	GT	1	16	16
comp56633_c0_seq1					DOWN	T	182	198	17
comp567636_c0_seq1					DOWN	A	88	108	21
comp56897_c0_seq1					DOWN	AC	42	57	16
comp571942_c0_seq1		DOWN				AC	33	53	21
comp57351_c0_seq1					DOWN	TCTT	53	83	31
comp578620_c0_seq1					DOWN	TG	1	18	18
comp582592_c0_seq1					DOWN	A	192	207	16
comp58282_c0_seq1					DOWN	A	57	73	17
comp58289_c1_seq1					DOWN	T	1	16	16
comp58551_c0_seq1			DOWN			TCA	1	23	23
comp58779_c0_seq1		UP	UP	UP		AAAC	172	190	19
comp587946_c0_seq1		DOWN				CA	247	264	18
comp58810_c1_seq1		UP				T	63	107	45
comp58829_c0_seq1					DOWN	T	128	144	17
comp59101_c0_seq1			UP			T	32	48	17
comp59183_c0_seq1				UP		CT	187	202	16
comp59187_c0_seq1	DOWN	DOWN	DOWN			AC	1	39	39
comp59269_c0_seq1		UP				T	157	173	17
comp59475_c0_seq1		DOWN				CA	30	46	17
comp59475_c0_seq1		DOWN				AC	1	22	22
comp596690_c0_seq1					DOWN	GAGAA	159	180	22
comp60220_c0_seq1					DOWN	GT	6	24	19
comp604234_c0_seq1					DOWN	T	150	168	19
comp6043_c0_seq1					DOWN	TC	101	115	15
comp610453_c0_seq1					DOWN	T	31	45	15
comp618392_c0_seq1					DOWN	A	207	228	22
comp61924_c1_seq1					DOWN	GAAA	1	16	16
comp62034_c1_seq1					DOWN	T	180	197	18
comp626733_c0_seq1					DOWN	T	118	132	15
comp6335_c1_seq1					DOWN	T	1	15	15
comp63815_c0_seq1					DOWN	TTTCT	33	55	23
comp640258_c0_seq1					DOWN	GT	119	135	17
comp640592_c0_seq1					DOWN	T	104	119	16
comp64113_c0_seq1					DOWN	T	1	15	15
comp642472_c0_seq1					DOWN	TC	84	98	15
comp64824_c0_seq1					DOWN	AC	131	159	29
comp649539_c0_seq1					DOWN	AAG	193	209	17
comp65158_c0_seq1					DOWN	T	155	170	16
comp654772_c0_seq1					DOWN	T	187	201	15
comp65636_c1_seq1					DOWN	TATT	1	17	17
comp65779_c0_seq1					DOWN	ACAG	24	44	21
comp66092_c1_seq1					DOWN	T	202	218	17
comp66097_c0_seq1			DOWN		DOWN	CA	1	16	16
comp66149_c0_seq1					DOWN	A	1	16	16
comp66482_c0_seq1					DOWN	A	12	26	15
comp67473_c1_seq1					DOWN	TCTT	1	20	20
comp67483_c0_seq1					DOWN	T	1	17	17
comp67483_c1_seq1					DOWN	A	7	22	16
comp67855_c0_seq1					DOWN	T	1	15	15
comp68114_c0_seq1					DOWN	T	45	60	16
comp68270_c0_seq1					DOWN	T	51	66	16
comp68359_c0_seq1					DOWN	A	109	123	15
comp68696_c0_seq1					DOWN	AC	200	215	16
comp687287_c0_seq1					DOWN	TCTTT	67	82	16
comp687610_c0_seq1			DOWN			CA	1	27	27
comp69192_c0_seq1					DOWN	T	178	195	18
comp69681_c0_seq1					DOWN	T	137	151	15
comp69766_c0_seq1					DOWN	T	161	180	20
comp70322_c1_seq1					DOWN	A	172	186	15
comp70901_c0_seq1					DOWN	TAA	158	172	15
comp71008_c0_seq1					DOWN	A	58	72	15
comp71038_c0_seq1					DOWN	ATCT	72	86	15
comp71050_c0_seq1					DOWN	CTTTT	28	56	29
comp71211_c0_seq1					DOWN	T	30	44	15
comp71437_c0_seq1					DOWN	T	1	18	18
comp71776_c0_seq1					DOWN	A	111	126	16
comp71837_c1_seq1					DOWN	A	180	194	15
comp72090_c0_seq1					DOWN	TC	31	45	15
comp722113_c0_seq1					DOWN	T	168	182	15
comp72263_c1_seq1					DOWN	T	87	102	16
comp72391_c0_seq1					DOWN	GT	1	17	17
comp72441_c0_seq1					DOWN	T	241	255	15
comp72726_c0_seq1					DOWN	A	3	19	17
comp73075_c0_seq1		DOWN				CATC	1	18	18
comp73075_c0_seq1		DOWN				CATC	188	218	31
comp73075_c0_seq1		DOWN				CATC	130	147	18
comp73458_c0_seq1					DOWN	A	1	19	19
comp73602_c0_seq1					DOWN	A	266	281	16
comp73645_c0_seq1					DOWN	T	139	153	15
comp737415_c0_seq1					DOWN	AAC	62	79	18
comp737415_c0_seq1					DOWN	GT	159	174	16
comp73866_c0_seq1				UP		TG	174	190	17
comp74042_c0_seq1					DOWN	A	136	153	18
comp743596_c0_seq1					DOWN	T	114	129	16
comp74448_c1_seq1					DOWN	A	144	161	18
comp74870_c1_seq1		DOWN				GT	194	209	16
comp75210_c0_seq1					DOWN	T	152	166	15
comp754166_c0_seq1					DOWN	T	1	15	15
comp75608_c0_seq1		DOWN				CTCTT	1	19	19
comp75747_c1_seq1	DOWN					AC	1	18	18
comp757473_c0_seq1					DOWN	A	109	123	15
comp75762_c0_seq1					DOWN	T	157	171	15
comp75762_c1_seq1					DOWN	A	78	99	22
comp76196_c0_seq1		DOWN				ACACA	14	80	67
comp76196_c0_seq1				UP		ACACA	14	80	67
comp76324_c0_seq1				UP		CAGAC	23	38	16
comp76324_c0_seq1				UP		CAGAC	86	101	16
comp76324_c0_seq1				UP		CAGAC	149	164	16
comp76417_c0_seq1					DOWN	T	150	165	16
comp76560_c0_seq1					DOWN	A	1	15	15
comp76568_c0_seq1					DOWN	TTTC	117	131	15
comp76575_c0_seq1					DOWN	TG	1	16	16
comp76713_c0_seq1					DOWN	T	1	17	17
comp77046_c1_seq1		DOWN				T	275	291	17
comp77051_c0_seq1					DOWN	T	5	19	15
comp77067_c0_seq1					DOWN	TTTTC	431	450	20
comp77164_c0_seq1		UP				T	54	71	18
comp77238_c0_seq1		DOWN				TTTTA	300	320	21
comp77243_c1_seq1					DOWN	T	197	213	17
comp77570_c0_seq1					DOWN	T	2	19	18
comp77624_c0_seq1					UP	TTA	271	288	18
comp77977_c0_seq1					DOWN	ATG	58	72	15
comp78045_c0_seq1					DOWN	T	1	15	15
comp78078_c0_seq1					DOWN	TGCA	62	76	15
comp78245_c0_seq1		DOWN	DOWN			CA	5	22	18
comp78268_c0_seq1					DOWN	GCG	272	287	16
comp78569_c0_seq1		DOWN	DOWN		DOWN	CA	8	23	16
comp78646_c0_seq1		DOWN				AACA	409	429	21
comp78646_c0_seq1		DOWN				ACAA	228	242	15
comp78646_c0_seq1		DOWN				CCAA	193	208	16
comp78665_c0_seq1		DOWN				CAC	621	644	24
comp78710_c0_seq1				UP		CTTT	434	449	16
comp78924_c0_seq1					DOWN	T	124	144	21
comp79035_c0_seq1					DOWN	TTCC	291	312	22
comp79041_c0_seq1			DOWN			CA	435	449	15
comp79041_c0_seq1			DOWN			CA	4	22	19
comp79117_c0_seq1					DOWN	CT	1	19	19
comp79187_c0_seq1					DOWN	C	187	207	21
comp79187_c0_seq1					DOWN	T	147	161	15
comp79319_c0_seq1				UP	UP	CAG	1494	1511	18
comp79650_c0_seq1		DOWN				TCTG	62	78	17
comp79792_c0_seq1					DOWN	A	1	16	16
comp80047_c0_seq1					DOWN	TTTTC	45	68	24
comp80127_c0_seq1		DOWN	DOWN			CA	177	192	16
comp80127_c0_seq1		DOWN	DOWN			CA	227	249	23
comp80272_c0_seq1					DOWN	A	209	229	21
comp80594_c0_seq1					DOWN	C	142	156	15
comp80789_c1_seq1					DOWN	T	51	68	18
comp81232_c0_seq1				UP		AAAAAT	258	275	18
comp81464_c0_seq1		DOWN				TG	7	27	21
comp8148_c0_seq1					DOWN	TCTT	104	120	17
comp82110_c0_seq1					DOWN	TTTCT	84	98	15
comp82280_c0_seq1					DOWN	TC	1	46	46
comp82404_c0_seq1					UP	TTCCA	299	314	16
comp82404_c0_seq1					UP	TGTCC	8	43	36
comp82404_c0_seq1					UP	TATCA	58	76	19
comp82404_c0_seq1					UP	TCCCA	133	164	32
comp82404_c0_seq1					UP	TCCCA	229	244	16
comp82523_c0_seq1		DOWN				TG	1	30	30
comp825273_c0_seq1					DOWN	GAAA	153	175	23
comp82606_c1_seq1			UP			ACA	1	19	19
comp82731_c0_seq1		DOWN				CA	121	139	19
comp83020_c1_seq1					DOWN	GT	212	228	17
comp83491_c0_seq1			DOWN			CCTTT	1	33	33
comp83491_c0_seq1			DOWN			TTTCC	184	207	24
comp835462_c0_seq1					DOWN	T	232	246	15
comp83640_c0_seq1					DOWN	AC	180	196	17
comp83861_c0_seq1					DOWN	A	194	211	18
comp839117_c0_seq1					DOWN	AAG	1	25	25
comp84094_c1_seq1					DOWN	T	9	24	16
comp84197_c1_seq1				UP		AAAC	144	162	19
comp84207_c0_seq1				DOWN		CTACA	308	322	15
comp84284_c0_seq1		DOWN				GT	1	15	15
comp84284_c0_seq1		DOWN				GT	35	49	15
comp843698_c0_seq1		DOWN				AC	227	243	17
comp84538_c1_seq1				UP		GAT	1333	1347	15
comp84758_c0_seq1					DOWN	A	115	129	15
comp84871_c0_seq1					DOWN	TTC	86	100	15
comp85035_c0_seq1					DOWN	T	195	213	19
comp85239_c0_seq1					DOWN	GT	1	16	16
comp85681_c2_seq1					DOWN	CA	1	18	18
comp85781_c0_seq1					DOWN	TG	1	22	22
comp85885_c0_seq1	DOWN					CA	1	17	17
comp86353_c0_seq1			DOWN			CCTT	284	305	22
comp86402_c0_seq1					DOWN	T	184	201	18
comp87244_c0_seq1		DOWN				AC	263	279	17
comp87322_c0_seq1					DOWN	T	331	348	18
comp87794_c1_seq1					DOWN	T	134	151	18
comp88047_c0_seq1					DOWN	T	447	462	16
comp88261_c0_seq1					DOWN	CA	1	22	22
comp88591_c0_seq1					DOWN	CATC	182	196	15
comp885935_c0_seq1					DOWN	T	1	17	17
comp88928_c0_seq1					DOWN	CCAT	363	379	17
comp88928_c0_seq1				UP		CCAT	363	379	17
comp88928_c0_seq1					DOWN	TCCA	707	738	32
comp88928_c0_seq1				UP		TCCA	707	738	32
comp88928_c0_seq1					DOWN	TCCA	485	499	15
comp88928_c0_seq1				UP		TCCA	485	499	15
comp88928_c0_seq1					DOWN	CATC	399	414	16
comp88928_c0_seq1				UP		CATC	399	414	16
comp88928_c0_seq1					DOWN	TCCA	271	287	17
comp88928_c0_seq1				UP		TCCA	271	287	17
comp89042_c0_seq1		DOWN				CT	181	195	15
comp89494_c0_seq1					DOWN	A	242	258	17
comp89852_c1_seq1				DOWN		AGC	363	382	20
comp89887_c1_seq1					DOWN	A	1	16	16
comp89961_c0_seq1					DOWN	AAAG	1	21	21
comp90005_c0_seq1					DOWN	CAAAG	129	152	24
comp90353_c0_seq1					UP	TGA	399	414	16
comp90831_c0_seq1					DOWN	TC	235	250	16
comp90908_c0_seq1					DOWN	T	127	142	16
comp91138_c1_seq1				DOWN		AGC	552	586	35
comp915260_c0_seq1		DOWN				CATC	75	95	21
comp915260_c0_seq1		DOWN				CCAT	254	268	15
comp91825_c1_seq1			DOWN		DOWN	CA	1	20	20
comp91825_c1_seq1			DOWN		DOWN	CA	93	128	36
comp91825_c1_seq1			DOWN		DOWN	CA	212	245	34
comp92348_c0_seq1					DOWN	TAC	173	202	30
comp92348_c0_seq1					DOWN	TCC	35	50	16
comp93126_c0_seq1					DOWN	A	259	273	15
comp93150_c0_seq1					DOWN	GAA	189	203	15
comp93449_c0_seq1					DOWN	GAC	208	225	18
comp93671_c1_seq1					DOWN	A	148	162	15
comp93863_c0_seq1					DOWN	TTCAT	79	95	17
comp94030_c0_seq1					DOWN	CA	1	16	16
comp94171_c0_seq1					DOWN	CTAT	1	17	17
comp94563_c0_seq1					DOWN	A	1	17	17
comp94568_c0_seq1					DOWN	T	1	15	15
comp94592_c0_seq1					DOWN	TTTG	1	19	19
comp94883_c0_seq1					DOWN	CA	1	18	18
comp95807_c0_seq1					DOWN	TC	99	113	15
comp96744_c0_seq1		DOWN				AC	349	366	18
comp96744_c0_seq1		DOWN				T	1	16	16
comp96744_c0_seq1		DOWN				AC	323	340	18
comp96795_c0_seq1					DOWN	GT	1	15	15
comp96919_c0_seq1					DOWN	GAGCGG	48	72	25
comp96956_c0_seq1					DOWN	TGGAA	60	75	16
comp97017_c1_seq1					DOWN	AGAA	1	19	19
comp97357_c0_seq1	UP					CGG	1	21	21
comp97608_c0_seq1				UP		ACA	10	52	43
comp97608_c0_seq1				UP		CAA	467	486	20
comp97785_c0_seq1		DOWN	DOWN			TCTG	22	43	22
comp98271_c1_seq1			UP			CAGAAC	62	80	19
comp98361_c2_seq1					DOWN	A	60	74	15
comp9851_c0_seq1					DOWN	A	223	237	15
comp98768_c0_seq1	DOWN					CA	1	18	18
comp99121_c0_seq1					DOWN	TG	154	171	18
comp99247_c1_seq1					DOWN	AC	51	66	16
comp99430_c0_seq1					DOWN	T	140	156	17
comp99491_c0_seq1					DOWN	CA	1	17	17
comp99491_c0_seq1					DOWN	CACT	176	190	15
comp99508_c0_seq1	DOWN					CA	232	249	18
comp99765_c0_seq1					DOWN	TG	36	51	16
comp99793_c0_seq1					DOWN	CT	291	312	22
comp99793_c0_seq1				UP		CT	291	312	22
comp99793_c0_seq1					DOWN	TCTT	25	43	19
comp99793_c0_seq1				UP		TCTT	25	43	19
