# Supplementary material for: Transcriptome Analysis to Identify Cold-Responsive Genes in Amur Carp (Cyprinus carpio haematopterus)
Source: PLoS One. 2015 Jun 22;10(6):e0130526. doi: 10.1371/journal.pone.0130526 (PMC4476670; doi:10.1371/journal.pone.0130526)
Supplement: S7 Table — (XLS) [file pone.0130526.s008.xls]

## Sheet: 工作表1
S7 Table. Gene ontology (GO) enrichment analysis of cold-responsive genes
GO-ID	Term	Category	FDR	P-value	TestSeqs
GO:0045184	establishment of protein localization	P	5.8455e-07	1.94591e-10	comp123020_c0_seq1_10, comp126389_c1_seq1_49, comp128150_c0_seq1_13, comp126876_c1_seq1_4, comp121309_c0_seq1_15, comp122996_c0_seq1_29, comp128698_c0_seq1_25, comp119616_c1_seq1_24, comp118396_c0_seq1_8, comp119424_c0_seq1_3, comp127605_c1_seq1_32, comp128849_c0_seq1_75, comp126578_c0_seq1_7, comp126773_c0_seq1_28, comp126703_c0_seq1_55, comp129506_c0_seq1_35, comp124330_c1_seq1_32, comp119223_c…
GO:0015031	protein transport	P	5.8455e-07	1.94591e-10	comp123020_c0_seq1_10, comp126389_c1_seq1_49, comp128150_c0_seq1_13, comp126876_c1_seq1_4, comp121309_c0_seq1_15, comp122996_c0_seq1_29, comp128698_c0_seq1_25, comp119616_c1_seq1_24, comp118396_c0_seq1_8, comp119424_c0_seq1_3, comp127605_c1_seq1_32, comp128849_c0_seq1_75, comp126578_c0_seq1_7, comp126773_c0_seq1_28, comp126703_c0_seq1_55, comp129506_c0_seq1_35, comp124330_c1_seq1_32, comp119223_c…
GO:0008104	protein localization	P	0.000149939	7.48695e-08	comp123020_c0_seq1_10, comp126389_c1_seq1_49, comp128150_c0_seq1_13, comp126876_c1_seq1_4, comp121309_c0_seq1_15, comp122996_c0_seq1_29, comp128698_c0_seq1_25, comp119616_c1_seq1_24, comp118396_c0_seq1_8, comp119424_c0_seq1_3, comp127605_c1_seq1_32, comp128849_c0_seq1_75, comp126578_c0_seq1_7, comp126773_c0_seq1_28, comp126703_c0_seq1_55, comp129506_c0_seq1_35, comp124330_c1_seq1_32, comp119223_c…
GO:0046907	intracellular transport	P	0.000181899	1.21104e-07	comp128109_c2_seq1_32, comp126389_c1_seq1_49, comp128150_c0_seq1_13, comp126876_c1_seq1_4, comp124242_c1_seq1_12, comp128698_c0_seq1_25, comp119616_c1_seq1_24, comp127605_c1_seq1_32, comp128849_c0_seq1_75, comp126578_c0_seq1_7, comp126773_c0_seq1_28, comp126703_c0_seq1_55, comp116461_c1_seq1_4, comp119223_c0_seq1_21, comp123892_c0_seq1_44, comp127050_c0_seq1_21, comp127924_c1_seq1_15, comp122375_…
GO:0071702	organic substance transport	P	0.000247695	2.06138e-07	comp126331_c1_seq1_48, comp128723_c1_seq1_46, comp118042_c1_seq1_4, comp79588_c1_seq1_5, comp123020_c0_seq1_10, comp126389_c1_seq1_49, comp128150_c0_seq1_13, comp126876_c1_seq1_4, comp121309_c0_seq1_15, comp122167_c2_seq1_15, comp122996_c0_seq1_29, comp128698_c0_seq1_25, comp119616_c1_seq1_24, comp115286_c1_seq1_16, comp118396_c0_seq1_8, comp128153_c0_seq1_58, comp119424_c0_seq1_3, comp125079_c0_…
GO:0043231	intracellular membrane-bounded organelle	C	0.000272549	3.17551e-07	comp129072_c2_seq1_63, comp123187_c1_seq1_16, comp127518_c1_seq1_53, comp128149_c1_seq1_13, comp125526_c2_seq1_45, comp127177_c0_seq1_15, comp126846_c0_seq1_19, comp128705_c0_seq1_69, comp59099_c0_seq1_8, comp124675_c0_seq1_18, comp128109_c2_seq1_32, comp79588_c1_seq1_5, comp119038_c0_seq1_31, comp127971_c0_seq1_29, comp120453_c1_seq1_21, comp123486_c0_seq1_16, comp123020_c0_seq1_10, comp126155_c…
GO:0043227	membrane-bounded organelle	C	0.000272549	3.17551e-07	comp129072_c2_seq1_63, comp123187_c1_seq1_16, comp127518_c1_seq1_53, comp128149_c1_seq1_13, comp125526_c2_seq1_45, comp127177_c0_seq1_15, comp126846_c0_seq1_19, comp128705_c0_seq1_69, comp59099_c0_seq1_8, comp124675_c0_seq1_18, comp128109_c2_seq1_32, comp79588_c1_seq1_5, comp119038_c0_seq1_31, comp127971_c0_seq1_29, comp120453_c1_seq1_21, comp123486_c0_seq1_16, comp123020_c0_seq1_10, comp126155_c…
GO:0033036	macromolecule localization	P	0.000434261	5.78244e-07	comp118042_c1_seq1_4, comp123020_c0_seq1_10, comp126389_c1_seq1_49, comp128150_c0_seq1_13, comp126876_c1_seq1_4, comp121309_c0_seq1_15, comp122996_c0_seq1_29, comp128698_c0_seq1_25, comp119616_c1_seq1_24, comp118396_c0_seq1_8, comp119424_c0_seq1_3, comp127605_c1_seq1_32, comp128849_c0_seq1_75, comp126578_c0_seq1_7, comp126773_c0_seq1_28, comp115667_c0_seq1_14, comp126703_c0_seq1_55, comp129506_c0…
GO:0006886	intracellular protein transport	P	0.000612898	9.18122e-07	comp126389_c1_seq1_49, comp128150_c0_seq1_13, comp126876_c1_seq1_4, comp128698_c0_seq1_25, comp119616_c1_seq1_24, comp127605_c1_seq1_32, comp128849_c0_seq1_75, comp126773_c0_seq1_28, comp126703_c0_seq1_55, comp119223_c0_seq1_21, comp123892_c0_seq1_44, comp127924_c1_seq1_15, comp122375_c0_seq1_11, comp126801_c0_seq1_17, comp129131_c0_seq1_70, comp118420_c0_seq1_27, comp120996_c0_seq1_14, comp12007…
GO:0006457	protein folding	P	0.000650509	1.08274e-06	comp125957_c0_seq1_10, comp120163_c0_seq1_4, comp128777_c0_seq1_33, comp122490_c2_seq1_7, comp115973_c0_seq1_7, comp127399_c0_seq1_15, comp114484_c0_seq1_2, comp119984_c0_seq1_8, comp117572_c0_seq1_2, comp55266_c0_seq1_7, comp121510_c0_seq1_41, comp125852_c0_seq1_7, comp123607_c0_seq1_2, comp120679_c0_seq1_34, comp119432_c0_seq1_5, comp123607_c1_seq1_24, comp122421_c1_seq1_6, comp120606_c0_seq1_6…
GO:0051082	unfolded protein binding	F	0.000783223	1.434e-06	comp125957_c0_seq1_10, comp120163_c0_seq1_4, comp128777_c0_seq1_33, comp127399_c0_seq1_15, comp114484_c0_seq1_2, comp117572_c0_seq1_2, comp55266_c0_seq1_7, comp121510_c0_seq1_41, comp123607_c0_seq1_2, comp120679_c0_seq1_34, comp119432_c0_seq1_5, comp123607_c1_seq1_24, comp122421_c1_seq1_6, comp120606_c0_seq1_6, comp121908_c3_seq1_3, comp120615_c0_seq1_25, comp125776_c1_seq1_42, comp121520_c0_seq1…
GO:0031090	organelle membrane	C	0.00201454	4.02372e-06	comp128705_c0_seq1_69, comp128109_c2_seq1_32, comp120453_c1_seq1_21, comp123020_c0_seq1_10, comp123767_c1_seq1_6, comp128150_c0_seq1_13, comp129589_c1_seq1_22, comp118396_c0_seq1_8, comp121648_c1_seq1_7, comp126578_c0_seq1_7, comp116322_c0_seq1_15, comp121427_c1_seq1_32, comp124031_c2_seq1_35, comp117114_c0_seq1_5, comp123196_c1_seq1_17, comp127663_c0_seq1_34, comp119756_c0_seq1_30, comp126703_c0…
GO:0005737	cytoplasm	C	0.00283108	6.37803e-06	comp123909_c2_seq1_27, comp121556_c0_seq1_55, comp127518_c1_seq1_53, comp127559_c0_seq1_51, comp120983_c0_seq1_20, comp118068_c0_seq1_25, comp127177_c0_seq1_15, comp126846_c0_seq1_19, comp128705_c0_seq1_69, comp59099_c0_seq1_8, comp128109_c2_seq1_32, comp120737_c3_seq1_2, comp79588_c1_seq1_5, comp118980_c0_seq1_6, comp127971_c0_seq1_29, comp120453_c1_seq1_21, comp123020_c0_seq1_10, comp123767_c1_…
GO:0070727	cellular macromolecule localization	P	0.00283108	7.06827e-06	comp123020_c0_seq1_10, comp126389_c1_seq1_49, comp128150_c0_seq1_13, comp126876_c1_seq1_4, comp128698_c0_seq1_25, comp119616_c1_seq1_24, comp127605_c1_seq1_32, comp128849_c0_seq1_75, comp126773_c0_seq1_28, comp126703_c0_seq1_55, comp119223_c0_seq1_21, comp123892_c0_seq1_44, comp127431_c0_seq1_20, comp127924_c1_seq1_15, comp128886_c1_seq1_30, comp122375_c0_seq1_11, comp126801_c0_seq1_17, comp12913…
GO:0034613	cellular protein localization	P	0.00283108	7.06827e-06	comp123020_c0_seq1_10, comp126389_c1_seq1_49, comp128150_c0_seq1_13, comp126876_c1_seq1_4, comp128698_c0_seq1_25, comp119616_c1_seq1_24, comp127605_c1_seq1_32, comp128849_c0_seq1_75, comp126773_c0_seq1_28, comp126703_c0_seq1_55, comp119223_c0_seq1_21, comp123892_c0_seq1_44, comp127431_c0_seq1_20, comp127924_c1_seq1_15, comp128886_c1_seq1_30, comp122375_c0_seq1_11, comp126801_c0_seq1_17, comp12913…
GO:0005739	mitochondrion	C	0.00356044	9.92168e-06	comp128705_c0_seq1_69, comp59099_c0_seq1_8, comp128109_c2_seq1_32, comp118577_c1_seq1_16, comp124242_c1_seq1_12, comp121398_c0_seq1_43, comp125652_c0_seq1_7, comp79276_c0_seq1_4, comp126004_c0_seq1_45, comp126472_c0_seq1_11, comp121427_c1_seq1_32, comp126458_c0_seq1_36, comp127663_c0_seq1_34, comp121500_c1_seq1_5, comp115587_c0_seq1_15, comp120691_c0_seq1_17, comp123783_c3_seq1_9, comp116461_c1_s…
GO:0044424	intracellular part	C	0.00356044	1.00745e-05	comp129072_c2_seq1_63, comp123187_c1_seq1_16, comp122208_c0_seq1_10, comp123909_c2_seq1_27, comp121556_c0_seq1_55, comp127518_c1_seq1_53, comp128149_c1_seq1_13, comp127559_c0_seq1_51, comp120983_c0_seq1_20, comp125526_c2_seq1_45, comp118068_c0_seq1_25, comp127177_c0_seq1_15, comp126846_c0_seq1_19, comp128705_c0_seq1_69, comp125578_c5_seq1_13, comp59099_c0_seq1_8, comp124675_c0_seq1_18, comp128109…
GO:0051649	establishment of localization in cell	P	0.00359787	1.07792e-05	comp128109_c2_seq1_32, comp79588_c1_seq1_5, comp120453_c1_seq1_21, comp126389_c1_seq1_49, comp128150_c0_seq1_13, comp126876_c1_seq1_4, comp124242_c1_seq1_12, comp128698_c0_seq1_25, comp119616_c1_seq1_24, comp127677_c1_seq1_57, comp129592_c0_seq1_84, comp127605_c1_seq1_32, comp128849_c0_seq1_75, comp126578_c0_seq1_7, comp126773_c0_seq1_28, comp126703_c0_seq1_55, comp116461_c1_seq1_4, comp119223_c0…
GO:0046915	transition metal ion transmembrane transporter activity	F	0.00552666	1.74778e-05	comp115161_c0_seq1_8, comp121938_c0_seq1_4, comp126393_c0_seq1_17, comp116461_c1_seq1_4, comp125471_c2_seq1_13, comp127671_c0_seq1_14, comp61011_c0_seq1_5, comp125898_c0_seq1_14, comp123850_c0_seq1_17, comp121938_c1_seq1_21, comp116461_c0_seq1_21, comp128721_c1_seq1_89
GO:0048037	cofactor binding	F	0.00900641	3.02246e-05	comp126369_c0_seq1_25, comp79588_c1_seq1_5, comp123767_c1_seq1_6, comp129589_c1_seq1_22, comp117767_c0_seq1_8, comp128069_c0_seq1_58, comp122370_c0_seq1_42, comp125173_c0_seq1_29, comp126402_c1_seq1_10, comp119769_c1_seq1_7, comp118484_c0_seq1_19, comp126472_c0_seq1_11, comp114593_c2_seq1_3, comp127044_c2_seq1_100, comp126458_c0_seq1_36, comp127663_c0_seq1_34, comp123755_c1_seq1_48, comp122010_c2…
GO:0051641	cellular localization	P	0.00900641	3.14805e-05	comp128109_c2_seq1_32, comp79588_c1_seq1_5, comp120453_c1_seq1_21, comp123020_c0_seq1_10, comp126389_c1_seq1_49, comp128150_c0_seq1_13, comp126876_c1_seq1_4, comp124242_c1_seq1_12, comp128698_c0_seq1_25, comp119616_c1_seq1_24, comp127677_c1_seq1_57, comp129592_c0_seq1_84, comp127605_c1_seq1_32, comp128849_c0_seq1_75, comp126578_c0_seq1_7, comp126773_c0_seq1_28, comp126703_c0_seq1_55, comp116461_c…
GO:0005622	intracellular	C	0.0119216	4.36544e-05	comp129072_c2_seq1_63, comp123187_c1_seq1_16, comp122208_c0_seq1_10, comp123909_c2_seq1_27, comp121556_c0_seq1_55, comp127518_c1_seq1_53, comp120214_c0_seq1_8, comp128149_c1_seq1_13, comp98321_c0_seq1_2, comp127559_c0_seq1_51, comp120983_c0_seq1_20, comp125526_c2_seq1_45, comp118068_c0_seq1_25, comp127177_c0_seq1_15, comp126846_c0_seq1_19, comp128705_c0_seq1_69, comp125578_c5_seq1_13, comp59099_c…
GO:0012505	endomembrane system	C	0.0136661	5.23168e-05	comp123020_c0_seq1_10, comp123767_c1_seq1_6, comp128150_c0_seq1_13, comp129589_c1_seq1_22, comp122996_c0_seq1_29, comp126302_c0_seq1_12, comp119616_c1_seq1_24, comp121648_c1_seq1_7, comp126578_c0_seq1_7, comp116322_c0_seq1_15, comp124031_c2_seq1_35, comp117114_c0_seq1_5, comp123196_c1_seq1_17, comp119756_c0_seq1_30, comp126703_c0_seq1_55, comp123026_c0_seq1_44, comp129506_c0_seq1_35, comp126973_c…
GO:0019538	protein metabolic process	P	0.0178765	7.42339e-05	comp129818_c0_seq1_9, comp119117_c0_seq1_13, comp121573_c5_seq1_50, comp127258_c0_seq1_54, comp125957_c0_seq1_10, comp123634_c0_seq1_40, comp127559_c0_seq1_51, comp125526_c2_seq1_45, comp118068_c0_seq1_25, comp127177_c0_seq1_15, comp119705_c5_seq1_18, comp125578_c5_seq1_13, comp120737_c3_seq1_2, comp120163_c0_seq1_4, comp118042_c1_seq1_4, comp124142_c0_seq1_42, comp119214_c0_seq1_25, comp79588_c1…
GO:0030117	membrane coat	C	0.0178765	7.73618e-05	comp128150_c0_seq1_13, comp128849_c0_seq1_75, comp126773_c0_seq1_28, comp126703_c0_seq1_55, comp119223_c0_seq1_21, comp127924_c1_seq1_15, comp129131_c0_seq1_70, comp120996_c0_seq1_14, comp127441_c0_seq1_22, comp126020_c0_seq1_10, comp127325_c2_seq1_43, comp120320_c7_seq1_6, comp125140_c0_seq1_40, comp127135_c0_seq1_12, comp126262_c0_seq1_15, comp75133_c0_seq1_27, comp128434_c0_seq1_20, comp118784…
GO:0048475	coated membrane	C	0.0178765	7.73618e-05	comp128150_c0_seq1_13, comp128849_c0_seq1_75, comp126773_c0_seq1_28, comp126703_c0_seq1_55, comp119223_c0_seq1_21, comp127924_c1_seq1_15, comp129131_c0_seq1_70, comp120996_c0_seq1_14, comp127441_c0_seq1_22, comp126020_c0_seq1_10, comp127325_c2_seq1_43, comp120320_c7_seq1_6, comp125140_c0_seq1_40, comp127135_c0_seq1_12, comp126262_c0_seq1_15, comp75133_c0_seq1_27, comp128434_c0_seq1_20, comp118784…
GO:0030099	myeloid cell differentiation	P	0.0218361	0.000100403	comp125647_c0_seq1_57, comp116332_c0_seq1_17, comp128071_c0_seq1_14, comp117604_c0_seq1_23, comp127663_c0_seq1_34, comp126703_c0_seq1_55, comp116461_c1_seq1_4, comp128323_c0_seq1_21, comp127671_c0_seq1_14, comp120248_c1_seq1_9, comp120574_c0_seq1_4, comp127508_c3_seq1_51, comp123540_c1_seq1_26, comp119718_c0_seq1_4, comp120459_c1_seq1_3, comp125825_c1_seq1_6, comp124652_c3_seq1_39, comp118687_c0_…
GO:0031967	organelle envelope	C	0.0218361	0.000101766	comp128705_c0_seq1_69, comp128109_c2_seq1_32, comp122996_c0_seq1_29, comp126302_c0_seq1_12, comp119616_c1_seq1_24, comp121427_c1_seq1_32, comp127663_c0_seq1_34, comp115587_c0_seq1_15, comp117619_c1_seq1_5, comp125815_c0_seq1_16, comp116577_c1_seq1_10, comp122375_c0_seq1_11, comp124710_c0_seq1_11, comp120071_c0_seq1_32, comp113892_c0_seq1_7, comp122625_c0_seq1_25, comp117862_c0_seq1_7, comp116732_…
GO:0044429	mitochondrial part	C	0.0219796	0.000106093	comp128705_c0_seq1_69, comp128109_c2_seq1_32, comp126004_c0_seq1_45, comp126472_c0_seq1_11, comp121427_c1_seq1_32, comp126458_c0_seq1_36, comp127663_c0_seq1_34, comp115587_c0_seq1_15, comp120691_c0_seq1_17, comp117619_c1_seq1_5, comp116577_c1_seq1_10, comp122375_c0_seq1_11, comp124710_c0_seq1_11, comp120686_c0_seq1_28, comp122625_c0_seq1_25, comp116732_c0_seq1_33, comp122711_c0_seq1_38, comp11789…
GO:0044428	nuclear part	C	0.0236607	0.000118146	comp129072_c2_seq1_63, comp123486_c0_seq1_16, comp116784_c0_seq1_27, comp127575_c0_seq1_23, comp124359_c4_seq1_14, comp116964_c1_seq1_13, comp121309_c0_seq1_15, comp117115_c0_seq1_8, comp122996_c0_seq1_29, comp126302_c0_seq1_12, comp120517_c0_seq1_16, comp119616_c1_seq1_24, comp122038_c0_seq1_10, comp126201_c2_seq1_67, comp119970_c0_seq1_7, comp118329_c0_seq1_20, comp127808_c0_seq1_18, comp118411…
GO:0003995	acyl-CoA dehydrogenase activity	F	0.0277422	0.000143144	comp122370_c0_seq1_42, comp121649_c0_seq1_12, comp125609_c1_seq1_22, comp124561_c0_seq1_48, comp117085_c1_seq1_30, comp125609_c0_seq1_7, comp128578_c3_seq1_15, comp117341_c3_seq1_44, comp123010_c0_seq1_33, comp119592_c0_seq1_17, comp113741_c0_seq1_43, comp122378_c1_seq1_27
GO:0030097	hemopoiesis	P	0.0285275	0.000151944	comp128776_c0_seq1_18, comp125647_c0_seq1_57, comp116332_c0_seq1_17, comp129689_c2_seq1_57, comp128071_c0_seq1_14, comp117604_c0_seq1_23, comp123124_c1_seq1_7, comp127663_c0_seq1_34, comp126703_c0_seq1_55, comp116461_c1_seq1_4, comp126991_c2_seq1_36, comp119405_c1_seq1_11, comp128323_c0_seq1_21, comp127671_c0_seq1_14, comp120248_c1_seq1_9, comp127851_c0_seq1_62, comp126858_c0_seq1_9, comp121740_c…
GO:0050662	coenzyme binding	F	0.028553	0.000160273	comp79588_c1_seq1_5, comp123767_c1_seq1_6, comp129589_c1_seq1_22, comp117767_c0_seq1_8, comp122370_c0_seq1_42, comp126402_c1_seq1_10, comp119769_c1_seq1_7, comp118484_c0_seq1_19, comp126472_c0_seq1_11, comp126458_c0_seq1_36, comp115487_c0_seq1_8, comp123169_c0_seq1_23, comp121649_c0_seq1_12, comp117535_c0_seq1_23, comp119030_c1_seq1_13, comp125609_c1_seq1_22, comp124637_c0_seq1_14, comp119769_c0_…
GO:0030163	protein catabolic process	P	0.028553	0.000161585	comp127258_c0_seq1_54, comp128014_c1_seq1_56, comp120687_c1_seq1_16, comp129436_c0_seq1_34, comp128865_c0_seq1_31, comp126461_c0_seq1_44, comp116162_c0_seq1_11, comp128866_c0_seq1_53, comp123098_c0_seq1_13, comp124217_c0_seq1_55, comp121730_c0_seq1_31, comp120355_c0_seq1_5, comp123806_c0_seq1_10, comp122306_c0_seq1_18, comp116727_c0_seq1_19, comp125356_c2_seq1_6, comp127225_c1_seq1_56, comp119510…
GO:0055114	oxidation-reduction process	P	0.0313922	0.000186774	comp127402_c3_seq1_56, comp123909_c2_seq1_27, comp125361_c1_seq1_13, comp127518_c1_seq1_53, comp126369_c0_seq1_25, comp127043_c1_seq1_15, comp120737_c3_seq1_2, comp79588_c1_seq1_5, comp116387_c0_seq1_11, comp124207_c0_seq1_23, comp123767_c1_seq1_6, comp127754_c1_seq1_11, comp127352_c2_seq1_3, comp124199_c0_seq1_12, comp121359_c2_seq1_44, comp118029_c1_seq1_24, comp129589_c1_seq1_22, comp122232_c1…
GO:0043168	anion binding	F	0.0313922	0.000188102	comp129818_c0_seq1_9, comp127639_c0_seq1_47, comp121573_c5_seq1_50, comp127258_c0_seq1_54, comp121556_c0_seq1_55, comp127518_c1_seq1_53, comp120214_c0_seq1_8, comp123634_c0_seq1_40, comp98321_c0_seq1_2, comp118244_c0_seq1_15, comp128012_c1_seq1_18, comp126846_c0_seq1_19, comp119705_c5_seq1_18, comp128705_c0_seq1_69, comp128109_c2_seq1_32, comp120737_c3_seq1_2, comp119214_c0_seq1_25, comp79588_c1_…
GO:0044267	cellular protein metabolic process	P	0.0387622	0.000243326	comp129818_c0_seq1_9, comp119117_c0_seq1_13, comp121573_c5_seq1_50, comp125957_c0_seq1_10, comp123634_c0_seq1_40, comp127559_c0_seq1_51, comp125526_c2_seq1_45, comp118068_c0_seq1_25, comp127177_c0_seq1_15, comp119705_c5_seq1_18, comp125578_c5_seq1_13, comp120737_c3_seq1_2, comp120163_c0_seq1_4, comp124142_c0_seq1_42, comp119214_c0_seq1_25, comp79588_c1_seq1_5, comp128562_c1_seq1_28, comp123486_c0…
GO:0000502	proteasome complex	C	0.0387622	0.000245167	comp120687_c1_seq1_16, comp120355_c0_seq1_5, comp117867_c0_seq1_8, comp116727_c0_seq1_19, comp115185_c1_seq1_6, comp125356_c2_seq1_6, comp119510_c1_seq1_20, comp119410_c4_seq1_16, comp120485_c0_seq1_9, comp128549_c3_seq1_10, comp147219_c0_seq1_4, comp116370_c0_seq1_5, comp123052_c0_seq1_21, comp117583_c9_seq1_21, comp120687_c0_seq1_3, comp119437_c1_seq1_6, comp124657_c0_seq1_24, comp120687_c2_seq…
GO:0006511	ubiquitin-dependent protein catabolic process	P	0.0412842	0.000285715	comp128014_c1_seq1_56, comp129436_c0_seq1_34, comp128865_c0_seq1_31, comp116162_c0_seq1_11, comp128866_c0_seq1_53, comp124217_c0_seq1_55, comp121730_c0_seq1_31, comp123806_c0_seq1_10, comp116727_c0_seq1_19, comp127225_c1_seq1_56, comp127223_c0_seq1_18, comp118282_c0_seq1_12, comp120485_c0_seq1_9, comp117161_c0_seq1_6, comp120255_c1_seq1_3, comp116370_c0_seq1_5, comp123052_c0_seq1_21, comp128572_c…
GO:0019941	modification-dependent protein catabolic process	P	0.0412842	0.000285715	comp128014_c1_seq1_56, comp129436_c0_seq1_34, comp128865_c0_seq1_31, comp116162_c0_seq1_11, comp128866_c0_seq1_53, comp124217_c0_seq1_55, comp121730_c0_seq1_31, comp123806_c0_seq1_10, comp116727_c0_seq1_19, comp127225_c1_seq1_56, comp127223_c0_seq1_18, comp118282_c0_seq1_12, comp120485_c0_seq1_9, comp117161_c0_seq1_6, comp120255_c1_seq1_3, comp116370_c0_seq1_5, comp123052_c0_seq1_21, comp128572_c…
GO:0043632	modification-dependent macromolecule catabolic process	P	0.0412842	0.000285715	comp128014_c1_seq1_56, comp129436_c0_seq1_34, comp128865_c0_seq1_31, comp116162_c0_seq1_11, comp128866_c0_seq1_53, comp124217_c0_seq1_55, comp121730_c0_seq1_31, comp123806_c0_seq1_10, comp116727_c0_seq1_19, comp127225_c1_seq1_56, comp127223_c0_seq1_18, comp118282_c0_seq1_12, comp120485_c0_seq1_9, comp117161_c0_seq1_6, comp120255_c1_seq1_3, comp116370_c0_seq1_5, comp123052_c0_seq1_21, comp128572_c…
GO:0000166	nucleotide binding	F	0.0412842	0.000288604	comp129818_c0_seq1_9, comp127639_c0_seq1_47, comp121573_c5_seq1_50, comp127258_c0_seq1_54, comp121556_c0_seq1_55, comp120214_c0_seq1_8, comp123634_c0_seq1_40, comp98321_c0_seq1_2, comp118244_c0_seq1_15, comp128012_c1_seq1_18, comp126846_c0_seq1_19, comp119705_c5_seq1_18, comp128705_c0_seq1_69, comp128109_c2_seq1_32, comp120737_c3_seq1_2, comp120217_c1_seq1_14, comp119214_c0_seq1_25, comp79588_c1_…
GO:0004674	protein serine/threonine kinase activity	F	0.0446735	0.000319734	comp121573_c5_seq1_50, comp123634_c0_seq1_40, comp120737_c3_seq1_2, comp119214_c0_seq1_25, comp128562_c1_seq1_28, comp119251_c2_seq1_10, comp119134_c0_seq1_14, comp128151_c0_seq1_18, comp129201_c0_seq1_18, comp125364_c1_seq1_16, comp116389_c0_seq1_11, comp116793_c0_seq1_5, comp128898_c0_seq1_7, comp120044_c0_seq1_33, comp117604_c0_seq1_23, comp129809_c0_seq1_107, comp124675_c3_seq1_15, comp124286…
GO:1901265	nucleoside phosphate binding	F	0.0480347	0.000351785	comp129818_c0_seq1_9, comp127639_c0_seq1_47, comp121573_c5_seq1_50, comp127258_c0_seq1_54, comp121556_c0_seq1_55, comp120214_c0_seq1_8, comp123634_c0_seq1_40, comp98321_c0_seq1_2, comp118244_c0_seq1_15, comp128012_c1_seq1_18, comp126846_c0_seq1_19, comp119705_c5_seq1_18, comp128705_c0_seq1_69, comp128109_c2_seq1_32, comp120737_c3_seq1_2, comp120217_c1_seq1_14, comp119214_c0_seq1_25, comp79588_c1_…
GO:0031072	heat shock protein binding	F	0.048608	0.000364074	comp125957_c0_seq1_10, comp120163_c0_seq1_4, comp128777_c0_seq1_33, comp55266_c0_seq1_7, comp120679_c0_seq1_34, comp119432_c0_seq1_5, comp122421_c1_seq1_6, comp120606_c0_seq1_6, comp120615_c0_seq1_25, comp125776_c1_seq1_42, comp121520_c0_seq1_35, comp54022_c0_seq1_24, comp125153_c1_seq1_13, comp128443_c0_seq1_115, comp128291_c1_seq1_43, comp126166_c3_seq1_35, comp127497_c2_seq1_13, comp124580_c0_…
